# Supplementary material for: Exploring intrinsically disordered proteins in Chlamydomonas reinhardtii
Source: Sci Rep. 2018 May 1;8:6805. doi: 10.1038/s41598-018-24772-7 (PMC5931566; doi:10.1038/s41598-018-24772-7)
Supplement: Supplementary file 2 — List of the 682 heat-resistant proteins experimentally identified as potential IDPs, from Chlamydomonas reinhardtii. [file 41598_2018_24772_MOESM2_ESM.xlsx]

## Sheet: Supplementary Table S1
Scentific Reports Supplementary Information Article title: Exploring intrinsically disordered proteins in Chlamydomonas reinhardtii Authors: Yizhi Zhang, Hélène Launay, Antoine Schramm, Régine Lebrun, Brigitte Gontero
Table S1. List of the 682 non-membrane and heat resistant proteins experimentally identified as potential IDPs, from Chlamydomonas reinhardtii. The first 299 proteins were predicted as IDPs by the four algorithms (PONDR VL-XT (http://www.pondr.com/cgi-bin/PONDR/pondr.cgi ), FoldIndex (http://bip.weizmann.ac.il/fldbin/findex ), DisEMBL Remark-465 (http://dis.embl.de/), and IUPred (http://iupred.en…
Phytozome	Uniprot	NCBI		By Mass Spectrometry					By PredAlgo	By PONDR		By DisEmbl		By IUPred		By FoldIndex		Vincent DATA
Accession	Accession	Accession	Name	Σ# PSMs	ΣCoverage	# AAs	MW [kDa]	calc. pI	Cellular compartment	% disorder	LDR	% disorder	LDR	% disorder	LDR	% disorder	LDR	% disorder
Cre02.g073550.t1.2	A2BCY1	XP_001701818	Nucleosome assembly protein	45	16.57	350	39.3758	4.67822	Chloroplast	50.29	60	17.7143	18	19.1429	35	63.1429	60	6.54
g5332.t1	A2T2X4	A2T2X4	Intraflagellar transport protein 46	20	27.03	344	37.9106	4.76709	Other	45.35	74	11.3372	29	33.4302	108	45.6395	6	8.14
Cre09.g405750.t1.1	A7UCH9	XP_001697606	Carbonic anhydrase 8	22	30.93	333	35.7667	6.07471	Mitochondrion	23.72	33	12.3123	31	9.30931	31	14.4144	28	9.31
Cre01.g038400.t1.2	A8HMC0	XP_001689661	Calreticulin 2, calcium-binding protein	208	74.29	420	47.2981	4.70361	Other	29.29	66	19.2857	21	25.9524	59	46.4286	15	18.1
Cre01.g038850.t1.1	A8HMD3	XP_001689665	Hypothetical protein	22	12.14	1145	117.031	4.99561	Other	74.5	450	48.9083	18	47.3362	170	59.3886	75	16.59
Cre01.g040000.t1.2	A8HMG7	XP_001689675	Ribosomal protein L26	24	48.97	145	16.4632	10.5796	Chloroplast	74.48	59	14.4828	21	15.1724	22	92.4138	21	15.17
Cre01.g041000.t1.1	A8HMJ6	XP_001690151	Predicted protein	9	36	100	10.8197	6.69775	Other	53	20	36	20	12	8	31	31	11
Cre01.g043150.t1.2	A8HMR5	XP_001689705	Predicted protein	4	14.88	168	17.6249	9.84717	Other	92.86	133	53.5714	13	86.3095	65	46.4286	78	22.62
Cre01.g043400.t1.2	A8HMS3	XP_001690176	Predicted protein	5	4.88	594	63.9857	5.88428	Other	78.11	132	29.6296	9	34.6801	60	39.5623	6	1.01
Cre01.g044400.t1.2	A8HMW1	XP_001690192	Predicted protein	9	14.88	215	22.8887	8.14795	Chloroplast	47.91	65	24.186	15	33.0233	63	36.2791	9	21.86
Cre01.g047700.t1.2	A8HN48	XP_001690215	Peptidyl-prolyl cis-trans isomerase, cyclophilin-type	6	9.81	377	40.2023	5.36377	Other	41.64	83	15.3846	36	15.6499	33	25.7294	15	2.92
Cre01.g048150.t1.2	A8HN65	XP_001690220	High light-induced nuclease	116	30.91	275	29.0246	8.77783	Chloroplast	30.55	28	10.5455	16	11.2727	26	33.4545	56	8.36
Cre01.g051500.t1.2	A8HNG8	XP_001690252	Uncharacterized lumenal polypeptide	51	29.91	117	11.9745	10.8433	Chloroplast	58.97	23	47.0085	10	21.3675	10	36.7521	43	11.11
Cre14.g618150.t1.2	A8HNY3	XP_001690288	Predicted protein	10	15.38	852	85.0959	9.24658	Other	79.8	139	53.2864	262	59.0376	168	18.7793	12	25.82
Cre14.g618900.t1.2	A8HP02	XP_001689841	Predicted protein	2	3.93	1121	119.82	6.0874	Other	30.87	61	12.5781	10	12.4888	24	10.1695	34	5.35
Cre01.g012150.t1.2	A8HPB8	XP_001689879	Peptide methionine sulfoxide reductase	62	58.87	389	42.0923	7.85498	Mitochondrion	34.45	44	11.3111	13	24.6787	79	42.1594	61	10.03
	A8HPG2	XP_001689452	Predicted protein	52	30.73	397	44.5317	4.90674	Other	55.42	110	27.204	18	40.3023	91	94.2065	76	7.81
Cre01.g020050.t1.3	A8HPT6	XP_001689504	Predicted protein	2	3.18	755	83.9274	6.771	Other	69.8	76	21.3245	8	37.2185	58	54.3046	9	5.83
	A8HPV5	XP_001689510	Predicted protein	4	9.48	211	22.4119	9.99365	Other	70.14	76	17.5355	13	34.1232	36	61.6114	31	11.37
	A8HPY7	XP_001689970	Predicted protein	7	39.11	202	19.8921	4.38623	Other	100	202	59.901	12	98.5149	186	100	202	25.25
Cre01.g026450.t1.2	A8HQ72	XP_001690007	SR protein factor	16	16.57	338	35.1946	11.2534	Other	46.45	89	26.9231	91	46.4497	105	42.8994	7	26.63
Cre01.g028850.t1.2	A8HQC6	XP_001690030	Predicted protein	4	20.45	176	18.1127	9.93506	Other	39.77	36	21.0227	29	14.7727	25	34.6591	61	14.2
Cre01.g030050.t1.2	A8HQG3	XP_001689581	Plastid ribosomal protein L34	6	9.68	124	12.9499	12.1909	Chloroplast	75.81	54	37.0968	11	41.129	29	54.8387	68	24.19
Cre01.g030550.t1.2	A8HQH6	XP_001689584	Predicted protein	5	10.77	418	46.4405	5.56689	Other	59.33	138	27.0335	17	49.0431	58	60.0478	77	12.2
Cre01.g032250.t1.3	A8HQM6	XP_001689600	Predicted protein	5	13.05	383	40.556	6.87354	Other	63.19	45	24.5431	57	67.1018	69	84.0731	18	14.62
Cre13.g567450.t1.2	A8HRZ0	XP_001693443	Histone H1	165	27.95	254	27.3389	10.2427	Other	73.62	143	71.2598	46	65.748	137	95.6693	67	63.78
Cre13.g567700.t1.2	A8HRZ9	XP_001693700	Histone H2A variant	6	11	144	15.252	10.45	Other	53.47	38	33.3333	13	18.0556	21	34.7222	50	26.39
Cre13.g569750.t1.2	A8HS98	XP_001693462	Predicted protein	19	26.67	210	19.9246	4.80518	Mitochondrion	68.57	69	51.9048	63	67.1429	72	31.9048	9	15.71
Cre13.g577900.t1.2	A8HTG7	XP_001693788	Glycine-rich protein	92	35.4	161	15.8108	10.6968	Other	77.02	108	76.3975	25	100	161	100	161	63.98
Cre13.g586916.t1.1	A8HUN2	XP_001693621	SR protein factor	68	20.98	286	33.9342	11.356	Other	71.33	161	63.6364	46	75.5245	166	97.5524	185	66.78
Cre16.g650250.t1.2	A8HVA3	XP_001690685	Histone H4	20	52	103	11.45	11.47	Other	66.02	55	18.4466	19	14.5631	15	51.4563	9	16.5
Cre06.g273600.t1.2	A8HVK4	XP_001696195	Ribosomal protein S27a	114	30.22	182	19.4974	9.89111	Other	62.64	44	26.9231	19	13.1868	11	34.6154	5	15.93
Cre06.g273550.t1.2	A8HVK7	XP_001696464	Hypothetical protein	15	55.15	136	14.7867	9.48096	Chloroplast	83.82	83	40.4412	28	91.9118	109	55.1471	10	29.41
Cre06.g272800.t1.2	A8HVQ1	XP_001696201	Ribosomal protein S8	2	14	208	23.881	10.43	Other	38.94	44	16.8269	25	10.5769	11	71.6346	6	8.65
Cre06.g271900.t1.2	A8HVV6	XP_001696483	Hypothetical protein	51	54.3	221	23.2273	5.70654	Other	54.3	45	27.6018	41	42.5339	33	31.2217	8	6.79
Cre06.g269050.t1.2	A8HWA8	XP_001696238	Pyridine nucleotide binding protein	137	24.57	749	75.3281	8.71924	Chloroplast	54.34	53	42.4566	29	38.0507	62	11.482	5	17.09
Cre06.g268700.t1.3	A8HWC5	XP_001696241	Hypothetical protein	27	15.84	871	98.314	6.03662	Other	65.67	121	17.4512	12	17.2216	31	66.4753	35	5.97
Cre06.g268250.t1.2	A8HWE3	XP_001696245	Histone H2B	13	33	153	16.607	9.88	Other	50.33	39	45.7516	10	38.5621	57	50.9804	78	35.29
Cre06.g261450.t1.2	A8HXE1	XP_001696319	High mobility group protein	313	68.16	179	19.5038	5.74463	Other	70.39	59	67.5978	59	90.5028	78	92.7374	89	64.25
Cre06.g260850.t1.2	A8HXG8	XP_001696589	Nucleolar protein	18	5.72	1137	121.239	5.18604	Chloroplast	63.32	135	36.0598	20	43.7995	237	54.6174	101	22.52
Cre06.g259850.t1.2	A8HXM1	XP_001696595	Mitochondrial ribosomal protein L29	29	26.87	134	14.9281	11.1216	Chloroplast	55.22	40	34.3284	10	29.8507	24	62.6866	84	20.9
Cre06.g259600.t1.2	A8HXN9	XP_001696339	Subunit of GARP complex	2	3.39	1033	110.697	7.28369	Other	40.46	76	22.9429	15	15.9729	47	21.878	11	8.42
	A8HXX1	XP_001696356	Hypothetical protein	12	26.93	427	43.0214	4.51318	Other	61.36	119	34.8946	22	29.7424	46	32.3185	40	10.3
	A8HYA3	XP_001696383	Hypothetical protein	6	7.83	498	47.6836	4.66553	Other	87.55	210	43.3735	70	55.4217	112	19.0763	51	12.05
g5662.t1	A8HYF5	XP_001696639	Predicted protein	4	4	473	49.585	8.43	Other	57.72	158	23.6786	30	71.0359	164	87.5264	32	28.54
	A8HYM2	XP_001696650	Eukaryotic initiation factor	4	4.67	450	49.8386	5.36377	Other	45.6	64	32.4444	14	34.4444	127	44.4444	35	9.56
Cre06.g251300.t1.2	A8HYN9	XP_001696416	U6 snRNA-associated Sm-like protein LSm4	8	24.63	134	14.7345	9.90576	Other	50.75	61	40.2985	54	41.0448	55	54.4776	73	39.55
Cre06.g251200.t1.2	A8HYP5	XP_001696653	Predicted protein	7	23.9	272	28.7979	4.61475	Other	84.19	85	30.1471	19	81.6176	119	95.2206	140	31.62
Cre06.g250800.t2.1	A8HYR6	XP_001696422	Subunit of the circadian RNA-binding protein CHLAMY 1	37	43	511	51.707	5.41	Other	69.47	139	11.546	13	48.5323	59	27.7886	7	9
Cre06.g250100.t1.2	A8HYV3	XP_001696432	Heat shock protein 70B	247	55.52	679	71.9104	5.43994	Chloroplast	48.45	70	12.6657	8	13.4021	38	11.3402	57	7.22
Cre06.g248800.t1.2	A8HYZ9	XP_001696672	Predicted protein	9	26.37	182	19.5158	10.4771	Other	62.09	35	41.2088	26	64.2857	40	96.7033	96	31.87
Cre10.g447950.t1.2	A8HZF9	XP_001698307	Hypothetical protein	23	43.48	207	21.5201	11.8247	Chloroplast	65.7	48	26.57	10	56.5217	50	46.8599	47	27.05
Cre10.g450450.t1.2	A8HZT8	XP_001698509	Flagellar associated protein	59	59.42	515	54.5891	4.44971	Other	74.37	195	59.6117	66	75.9223	372	79.4175	104	47.38
Cre10.g454550.t1.2	A8I0B6	XP_001698539	Cytochrome c oxidase assembly protein	13	54.74	95	10.303	6.52197	Other	34.74	14	23.1579	14	23.1579	10	12.6316	6	23.16
Cre10.g456200.t1.2	A8I0I1	XP_001698368	Ribosomal protein S24	5	26.72	131	15.1122	10.6235	Other	46.56	42	23.6641	31	21.374	28	63.3588	31	8.4
Cre10.g456700.t1.2	A8I0K6	XP_001698374	Predicted protein	10	16.75	388	41.325	4.61475	Other	77.58	93	39.6907	59	89.1753	191	80.1546	65	31.44
	A8I0W7	XP_001698393	Hypothetical protein	7	15.38	403	43.7143	4.62744	Other	36.23	56	16.6253	43	18.8586	55	41.1911	5	10.17
Cre10.g459500.t1.1	A8I0Z4	XP_001698396	Nucleolar GTP-binding protein	6	3.91	691	76.7487	9.53955	Other	54.99	200	15.7742	66	31.9826	126	51.2301	8	15.92
Cre10.g462250.t1.2	A8I1B8	XP_001698607	RNA export factor	6	34.31	137	14.6673	6.68311	Other	40.88	22	12.4088	17	25.5474	35	28.4672	39	13.14
Cre10.g466450.t1.3	A8I1R3	XP_001698453	Hypothetical protein	9	24.19	434	46.8489	7.54736	Chloroplast	57.37	107	21.4286	8	18.6636	62	40.0922	37	15.21
	A8I1W1	XP_001698650	Hypothetical protein	8	32.54	209	21.7749	4.23389	Other	69.38	55	49.2823	31	65.0718	57	76.0766	159	40.19
Cre02.g099300.t1.2	A8I1Y0	XP_001700024	Hypothetical protein	15	34.83	201	21.0696	5.10986	Other	47.76	70	29.8507	30	26.3682	27	45.7711	5	22.89
Cre02.g116400.t1.1	A8I2N3	XP_001699643	Flagellar associated protein	7	12.24	294	31.8421	4.98291	Other	63.61	120	39.4558	26	37.0748	45	51.7007	48	8.16
Cre02.g108450.t1.2	A8I3Q0	XP_001699725	Flagellar associated protein, transcriptional coactivator-like protein	53	76.98	139	15.176	9.94971	Other	58.99	45	57.554	14	56.1151	38	97.8417	28	23.74
Cre02.g103550.t1.2	A8I4H4	XP_001699781	Eukaryotic initiation factor	2	14.89	141	16.4453	5.79541	Other	58.16	23	17.7305	25	16.3121	23	69.5035	53	14.89
Cre05.g242000.t1.2	A8I531	XP_001700902	Magnesium chelatase subunit D	29	26.6	767	82.6297	5.79541	Chloroplast	52.8	74	11.0821	10	14.2112	64	20.9909	82	5.61
Cre05.g247950.t1.2	A8I5S5	XP_001700943	Hypothetical protein	2	8.21	207	21.7277	9.5835	Mitochondrion	69.57	45	41.5459	14	73.913	81	42.029	6	25.12
Cre07.g312300.t1.2	A8I5W8	XP_001700774	Hypothetical protein	18	24.56	171	18.2648	9.40771	Chloroplast	48.54	54	42.1053	28	34.5029	58	62.5731	21	1.75
	A8I612	XP_001700961	Hypothetical protein	7	46.94	98	11.0165	7.35693	Other	64.29	49	21.4286	9	78.5714	56	100	98	24.49
Cre07.g323250.t1.3	A8I7D9	XP_001700869	Hypothetical protein	5	9.34	289	30.7179	7.44482	Mitochondrion	83.04	96	37.3702	12	24.2215	29	28.0277	30	9.34
Cre02.g086300.t1.3	A8I8M2	XP_001701933	Predicted protein	8	7.55	861	88.974	7.06396	Other	58.3	130	24.3902	34	22.7642	77	11.266	21	3.14
Cre02.g087600.t1.3	A8I8T3	XP_001701945	SNF2 superfamily protein	4	1.38	3251	328.33	5.021	Other	66.96	778	32.9745	32	37.5577	267	19.1633	51	6
Cre02.g089450.t1.2	A8I915	XP_001701960	Hydroxyproline-rich glycoprotein	10	18.3	470	47.7214	8.104	Other	46.6	116	23.1915	16	33.8298	127	27.4468	5	18.94
Cre02.g092150.t1.2	A8I9C7	XP_001701983	Peptidyl-prolyl cis-trans isomerase, FKBP-type	2	1.91	1784	185.213	5.52881	Other	46.64	104	16.0874	16	15.1345	58	14.1816	51	5.44
Cre02.g092700.t1.2	A8I9E8	XP_001701792	Flagella associated protein	18	13.57	501	58.8925	8.98291	Other	80.84	132	31.1377	19	34.1317	44	91.4172	5	6.19
Cre02.g075700.t1.2	A8IA18	XP_001701635	Ribosomal protein L19	64	44	200	23.4132	11.2827	Other	76	85	31	27	30.5	22	82.5	165	11.5
Cre02.g079400.t1.2	A8IAJ4	XP_001701671	Predicted protein	27	56.85	146	15.8152	9.56885	Mitochondrion	54.79	64	19.863	8	23.2877	24	38.3562	16	17.12
	A8IB92	XP_001702497	Predicted protein	42	44.23	104	11.4358	10.3306	Other	62.5	40	44.2308	13	76.9231	52	100	104	42.31
Cre10.g430500.t1.2	A8IBF4	XP_001702511	Predicted protein	17	18.08	354	38.4867	8.42627	Other	24.58	56	22.3164	10	18.3616	60	27.9661	14	16.38
Cre10.g430501.t1.1	A8IBF6	XP_001702512	Predicted protein	10	38	150	15.9582	5.68115	Other	69.33	64	42	32	34	44	45.3333	68	16.67
Cre10.g430400.t1.2	A8IBG1	XP_001702514	Ribosomal protein L37	18	29.79	94	10.5785	11.4146	Other	76.6	47	24.4681	11	39.3617	13	100	94	24.47
Cre10.g428050.t1.1	A8IBV4	XP_001702538	Predicted protein	17	10.7	1084	114.434	5.63037	Other	96.68	371	57.1033	66	51.1993	160	51.0148	36	17.16
Cre10.g423800.t1.1	A8ICD8	XP_001702579	DNA binding protein	10	3.9	1076	107.537	4.98291	Other	58.64	108	14.1264	9	21.2825	42	11.1524	10	1.12
Cre10.g420700.t1.2	A8ICT4	XP_001702609	F1F0 ATP synthase epsilon subunit	9	42.67	75	8.26314	9.65674	Other	26.67	10	12	9	14.6667	6	36	27	12
Cre10.g418500.t1.3	A8ID43	XP_001702633	Predicted protein	6	2.59	966	97.2719	8.27979	Other	65.63	137	22.1532	25	40.9938	59	26.501	14	10.87
Cre10.g418250.t1.2	A8ID55	XP_001702637	Basal body protein	5	1.95	1640	174.534	5.18604	Other	73.41	144	35.061	25	15.4268	51	26.5854	56	3.84
	A8ID74	A8ID74	Ribosome biogenesis protein BOP1 homolog	2	3	797	86.045	7.83	Chloroplast	46.05	107	16.1857	11	22.5847	103	42.7854	15	6.78
Cre03.g178150.t1.1	A8IDP6	XP_001703420	Calmodulin	55	79	163	18.285	4.42	Other	66.26	36	12.2699	9	25.7669	10	89.5706	50	9.82
Cre03.g177950.t1.3	A8IDQ4	XP_001703422	Hypothetical protein	6	1.4	2422	247.664	5.5415	Mitochondrion	83.15	229	45.4996	27	42.403	104	31.1726	61	10.65
Cre03.g176100.t1.2	A8IDY8	XP_001703442	Hypothetical protein	113	45.28	254	27.4464	8.39697	Other	70.47	90	38.5827	12	50.3937	55	60.2362	137	15.35
Cre03.g173350.t1.2	A8IEC1	XP_001703462	Predicted protein	59	34	389	40.338	4.46	Other	58.87	84	10.7969	10	46.7866	39	24.6787	28	4.63
Cre07.g330250.t1.2	A8IH77	XP_001690629	Subunit H of photosystem I	6	25.38	130	14.1424	10.1108	Chloroplast	33.08	23	21.5385	14	16.1538	21	26.1538	34	10.77
Cre10.g441450.t1.2	A8IIC7	XP_001690351	Hypothetical protein	14	18.31	661	73.9661	6.3667	Other	69.74	99	38.5779	24	58.2451	151	92.587	7	29.65
Cre10.g439900.t1.2	A8IIK8	XP_001690543	ER-located HSP110/SSE-like protein	31	12.35	1109	119.524	5.33838	Other	56.27	123	32.1912	13	35.0766	206	45.1758	263	24.44
Cre12.g500400.t1.2	A8IJ27	XP_001690957	Predicted protein	4	4.62	519	53.2099	5.77002	Other	76.69	156	34.8748	25	45.0867	53	31.2139	44	11.95
Cre12.g502300.t1.2	A8IJE5	XP_001690791	Hypothetical protein	55	55.56	144	15.5295	10.0669	Other	93.75	106	54.1667	24	93.75	65	96.5278	47	42.36
Cre12.g504150.t1.2	A8IJQ1	XP_001690805	Iron-sulfur cluster assembly protein	8	16.93	319	33.6676	4.94482	Mitochondrion	50.78	48	16.6144	17	16.9279	28	15.9875	51	7.82
Cre12.g504550.t1.2	A8IJR6	XP_001690807	Histone H2B	74	45.39	152	16.52	9.84717	Other	49.3	37	45.3947	10	38.1579	56	50.6579	77	29.61
Cre12.g507150.t1.2	A8IK44	XP_001690833	Predicted protein	15	33	201	21.328	9.16	Other	56.72	56	54.2289	19	57.2139	46	88.5572	138	29.85
Cre12.g500400.t1.2	A8IK91	XP_001691024	Translocon component Tic40-related protein	44	38.75	480	49.7921	5.68115	Chloroplast	54.58	85	26.4583	21	33.9583	66	12.9167	13	12.92
Cre12.g509300.t1.2	A8IKG3	XP_001690855	Predicted protein	4	8.79	273	28.5543	6.27783	Chloroplast	86.45	82	47.619	9	82.0513	58	60.8059	24	38.83
	A8IL19	XP_001691082	Predicted protein	2	2.48	848	88.9478	7.98682	Other	37.74	66	15.2123	12	10.1415	27	12.9717	7	4.01
Cre12.g487200.t1.1	A8IL73	XP_001691093	Predicted protein	8	18.36	414	43.486	4.51318	Other	23.67	59	10.3865	9	14.7343	59	19.0821	79	7.73
Cre12.g488100.t1.2	A8ILB6	XP_001691099	UPF3 protein	4	10.51	371	38.975	10.0522	Other	65.77	222	50.6739	10	60.6469	164	65.2291	28	32.88
Cre06.g307200.t1.2	A8IMV0	XP_001691227	Hypothetical protein	13	58.51	94	10.6704	8.33838	Other	57.45	34	47.8723	13	89.3617	50	100	94	39.36
Cre06.g304350.t1.2	A8IN92	XP_001691399	Mitochondrial cytochrome c oxidase subunit	50	48.65	148	17.2444	5.03369	Other	43.24	61	16.2162	24	14.8649	22	93.2432	67	14.19
Cre06.g302850.t1.2	A8INH1	XP_001691264	Potential GTPase activation protein	16	5.71	1138	115.441	4.88135	Other	65.73	209	34.71	28	37.9613	218	22.0562	16	12.48
Cre06.g298850.t1.2	A8IP08	XP_001691449	Predicted protein	6	5.9	899	92.3575	6.58057	Other	64.52	251	26.4739	49	43.4928	122	11.1235	29	5.34
Cre06.g296900.t1.2	A8IPB8	XP_001691464	Predicted protein	2	2.56	900	91.674	5.49072	Other	55	148	24.1111	58	25.5556	82	20.1111	121	7.33
	A8IQ74	XP_001691590	High mobility group protein	15	24.5	200	22.2492	10.5942	Chloroplast	55	44	43	14	20.5	16	50.5	50	0.5
Cre17.g710800.t2.1	A8IR30	XP_001691526	Iron-sulfur cluster assembly protein	61	17.38	489	51.889	5.5542	Chloroplast	66.87	112	17.5869	16	35.7873	62	35.7873	46	15.54
Cre17.g707650.t1.1	A8IRA4	XP_001691553	Protein kinase	4	5.73	768	80.071	6.13818	Chloroplast	60.68	112	28.5156	38	40.2344	92	33.724	30	17.04
Cre03.g185050.t1.1	A8IRJ7	XP_001691996	Flagellar associated protein	37	15.15	482	56.5132	7.98682	Other	79.05	76	14.3154	10	11.6183	14	84.0249	118	2.9
Cre03.g185600.t1.1	A8IRK5	XP_001691998	Hypothetical protein	26	33.21	262	26.0528	9.74463	Mitochondrion	66.03	93	30.1527	8	17.9389	27	16.7939	44	3.82
Cre03.g189300.t1.1	A8IRT4	XP_001692028	Plastid lipid associated protein	4	6.69	314	32.9733	5.66846	Chloroplast	56.37	47	17.5159	55	11.1465	33	11.465	36	8.28
Cre03.g189950.t1.2	A8IRV0	XP_001691869	HSP70-HSP90 organizing protein	22	18.34	567	62.8957	6.03662	Other	36.68	45	13.7566	10	8.28924	32	47.619	10	4.23
Cre04.g219950.t1.2	A8ISS9	XP_001692268	Hypothetical protein	15	4.82	913	93.5189	9.31982	Other	67.14	151	18.9485	9	37.678	110	13.6911	59	6.02
	A8ISZ7	XP_001692289	Hypothetical protein	2	5.07	217	22.7797	9.61279	Other	56.68	113	51.6129	8	46.0829	54	54.3779	66	19.82
Cre07.g339050.t1.2	A8ITH3	XP_001692382	Predicted protein	4	11.22	312	33.2408	6.25244	Other	41.35	101	23.0769	18	15.3846	24	12.8205	6	6.09
Cre07.g341550.t1.2	A8ITQ1	XP_001692527	P23 co-chaperone of HSP90 system	54	49.77	215	22.9936	4.4624	Other	55.81	61	15.814	8	22.7907	32	60.9302	26	12.09
Cre07.g343700.t1.2	A8ITS8	XP_001692539	Dihydrolipoamide succinyltransferase, oxoglutarate dehydrogenase E2 component	21	15.56	450	47.5292	9.08545	Mitochondrion	43.56	81	21.7778	40	13.1111	59	10.6667	48	4
Cre07.g348250.t1.2	A8IU13	XP_001692457	Predicted protein	10	17.11	304	33.8855	6.18896	Other	84.2	156	38.8158	23	56.5789	95	88.8158	77	22.7
Cre07.g351000.t1.3	A8IU79	XP_001692603	WW domain protein	13	10.19	746	82.489	9.68604	Mitochondrion	70.64	209	26.4075	9	50	219	75.2011	364	9.65
Cre07.g351750.t1.2	A8IU94	XP_001692490	Predicted protein	9	15.36	319	35.732	9.01221	Other	68.97	110	42.0063	40	63.3229	51	87.4608	192	30.41
Cre07.g352850.t1.2	A8IUC3	XP_001692618	Plastid ribosomal protein L32	7	30.61	98	10.6138	10.1108	Chloroplast	68.37	33	54.0816	14	15.3061	15	70.4082	20	13.27
Cre14.g624201.t1.1	A8IUG8	XP_001692826	Plastidic thioredoxin-like protein	2	8.15	368	39.8024	7.6792	Mitochondrion	55.43	93	27.4457	15	14.1304	26	38.587	16	10.6
Cre14.g632350.t1.1	A8IUQ2	XP_001692651	Flagellar associated protein	10	19.14	324	31.0923	4.38623	Chloroplast	73.77	99	42.5926	56	37.6543	39	37.6543	39	23.77
Cre14.g630200.t1.2	A8IUV6	XP_001692669	Predicted protein	4	8.06	310	33.764	6.12549	Other	50.32	64	19.0323	13	45.8065	59	49.0323	19	14.52
Cre14.g630100.t1.2	A8IUV7	XP_001692670	Ribosomal protein L13	36	51.38	218	24.4686	10.8872	Other	46.33	37	16.055	18	11.9266	14	68.8073	22	6.42
	A8IVI2	XP_001692982	Predicted protein	4	6.62	136	15.0855	9.37842	Chloroplast	58.09	67	50	15	47.7941	64	87.5	5	33.82
Cre12.g535851.t1.1	A8IVK1	XP_001692985	Ribosomal protein L8	4	7.34	259	27.9518	10.7261	Other	65.64	105	11.583	10	27.027	30	57.529	50	8.49
	A8IVL4	XP_001692989	Predicted protein	10	36.07	122	13.712	4.81787	Other	72.13	87	19.6721	24	24.5902	29	68.8525	6	13.93
Cre12.g530934.t1.2	A8IVZ1	XP_001692924	Predicted protein	4	31.17	77	8.35249	11.3999	Other	76.62	40	32.4675	25	27.2727	21	41.5584	32	33.77
Cre12.g529950.t1.2	A8IW20	XP_001693051	Eukaryotic initiation factor	38	16.94	797	87.0179	5.45264	Other	53.83	92	14.8055	55	17.4404	65	29.611	8	9.03
Cre17.g734628.t1.1	A8IW57	XP_001693064	Predicted protein	5	33.1	145	15.7489	9.83252	Other	68.97	58	35.8621	15	80.6897	62	88.9655	54	31.72
Cre03.g193150.t1.2	A8IWG9	XP_001693253	Predicted protein	10	31.36	169	18.6565	8.90967	Other	78.8	90	33.7278	57	76.3314	82	84.6154	128	31.36
	A8IWQ5	XP_001693284	Predicted protein	2	27.27	99	10.7711	10.6821	Other	98.99	78	64.6465	12	100	99	100	99	37.37
Cre12.g552500.t1.2	A8IYK8	XP_001694142	Predicted protein	6	7.42	310	31.1459	5.17334	Chloroplast	88.39	136	48.0645	15	65.1613	48	37.7419	7	13.87
Cre08.g382500.t1.2	A8IZ36	XP_001694225	Ribosomal protein S25	21	34.58	107	11.8105	10.3892	Other	39.25	35	29.9065	32	16.8224	8	45.7944	49	15.89
Cre08.g379000.t1.2	A8IZ90	XP_001694245	Hypothetical protein	4	30.93	97	10.9763	5.14795	Other	59.8	31	44.3299	11	73.1959	30	100	97	27.84
Cre09.g391100.t1.2	A8IZQ8	XP_001694569	Predicted protein	4	3.26	858	89.8407	5.79541	Other	45.1	130	19.697	14	23.0769	89	24.9417	44	9.56
Cre09.g393200.t1.2	A8IZU0	XP_001694468	Heat shock protein 70C	78	24.38	607	65.2637	5.75732	Other	36.4	35	9.88468	30	11.0379	33	16.3097	54	8.73
	A8IZU7	XP_001694589	Predicted protein	4	10.42	259	29.4493	5.32568	Mitochondrion	44.8	36	26.6409	8	40.5405	30	80.3089	208	13.51
Cre09.g395250.t1.1	A8IZX7	XP_001694490	Flagellar associated protein	2	8.39895	381	41.369	5.86	Other	56.43	74	21.5223	31	10.7612	25	29.6588	5	7.09
Cre09.g393358.t1.1	A8J087	XP_001694669	Vasa intronic gene	388	48.2	361	37.5197	9.18799	Other	71.47	64	69.2521	100	99.446	237	91.4127	16	62.6
Cre09.g393954.t1.1	A8J098	XP_001694675	Flagellar associated protein	12	21.67	240	26.958	9.43701	Other	47.9	40	20.8333	10	53.3333	100	78.75	21	15
	A8J0A8	XP_001694763	Predicted protein	9	30.88	217	23.298	10.228	Other	86.2	125	36.8664	13	97.235	195	100	217	29.95
Cre09.g395325.t1.1	A8J0C9	XP_001694774	Predicted protein	15	49.4	168	17.332	9.23193	Other	61.31	37	57.1429	12	66.6667	72	99.4048	59	49.4
Cre12.g500550.t1.2	A8J0D9	XP_001694780	Flagellar associated protein	23	3.91	4349	454.301	6.15088	Other	60.17	298	15.3828	23	37.3879	109	17.0384	6	6.97
	A8J0I8	XP_001694810	Eukaryotic initiation factor	17	46.27	201	20.7667	10.7847	Chloroplast	92.54	104	58.7065	32	95.0249	107	63.1841	11	18.91
Cre09.g388726.t3.1	A8J152	XP_001694924	Predicted protein	45	40.08	242	26.778	5.13525	Other	33.06	54	22.314	54	15.7025	20	36.7769	7	17.36
Cre09.g391097.t2.1	A8J1A3	XP_001694951	Ribosomal protein L24	70	33.56	149	17.0254	11.0044	Other	65.77	98	53.0201	25	44.9664	47	100	149	17.45
Cre09.g386350.t1.1	A8J1C2	XP_001695181	Predicted protein	9	22.13	348	36.537	8.35303	Other	70.69	67	37.931	11	35.6322	83	42.8161	7	13.22
Cre09.g400650.t1.2	A8J1G8	XP_001695102	Ribosomal protein S6	9	12.5	248	28.4175	10.4478	Other	61.3	53	27.0161	10	39.1129	30	70.1613	25	11.29
Cre09.g401600.t1.2	A8J1I6	XP_001695217	Predicted protein	5	40.56	143	15.1147	5.07178	Other	53.85	35	39.1608	20	35.6643	26	18.8811	27	32.87
	A8J1Q3	XP_001695146	Ribosomal protein L39	5	39.22	51	6.31159	12.2349	Other	96.1	47	56.8627	20	39.2157	15	100	51	27.45
Cre06.g279250.t1.2	A8J1Y0	XP_001695301	Exon junction complex protein	30	41.58	190	19.7225	9.51025	Other	77.37	80	44.7368	10	80	68	56.8421	5	18.42
Cre06.g280800.t1.2	A8J211	XP_001695316	Predicted protein	10	17.24	319	34.3579	4.66553	Other	62.7	56	24.7649	10	38.558	45	39.185	5	14.73
Cre06.g282200.t1.2	A8J237	XP_001695329	Component of the ESCRT-III complex	23	30.18	222	25.0028	5.021	Other	75.23	57	26.1261	14	40.5405	64	78.3784	80	11.71
Cre06.g282900.t1.2	A8J246	XP_001695456	Coiled-coil domain 6-like protein	44	48.96	335	37.6957	6.48096	Other	65.37	69	16.4179	55	18.209	49	56.1194	97	6.57
Cre06.g283500.t1.3	A8J257	XP_001695461	Predicted protein	9	3.74	2458	254.54	5.04639	Other	63.51	236	27.7868	41	23.9626	63	23.1489	32	6.14
Cre06.g284000.t1.2	A8J265	XP_001695463	Predicted protein	69	35.43	494	50.669	4.729	Other	74.49	219	51.8219	11	52.0243	217	36.6397	18	20.24
Cre02.g146629.t1.3	A8J2H2	XP_001695521	Predicted protein	4	1.75	1143	123.294	6.0874	Other	42.17	86	11.1111	20	15.8355	131	9.44882	50	4.02
Cre06.g291700.t1.2	A8J2J7	XP_001695406	Radial spoke protein 3	45	41.86	516	56.7501	4.90674	Other	59.11	75	28.876	27	34.8837	37	52.907	54	12.02
Cre03.g152150.t1.2	A8J2L0	XP_001695654	Predicted protein	238	84.75	413	40.9903	7.76709	Other	85.71	153	70.46	77	90.0726	211	56.4165	21	48.43
Cre03.g151700.t1.2	A8J2L8	XP_001695660	Hypothetical protein	53	36.94	314	33.8857	5.30029	Other	47.13	57	15.9236	11	25.4777	36	45.2229	7	9.87
Cre03.g144647.t1.1	A8J354	XP_001695636	Hypothetical protein	7	48.03	127	13.1551	4.60205	Other	98.43	125	84.252	9	100	127	100	127	63.78
Cre03.g144564.t1.1	A8J363	XP_001695639	Matrix metalloproteinase-like protein	10	7.28	756	80.7709	6.84424	Other	41.27	79	15.3439	10	25.3968	99	24.3386	104	15.08
Cre03.g143967.t1.1	A8J383	XP_001695755	Hypothetical protein	11	26.52	132	15.1036	7.97217	Other	42.42	25	40.9091	23	88.6364	90	100	132	37.12
Cre16.g675749.t1.1	A8J3A7	XP_001695782	Hypothetical protein	10	30.93	97	10.5382	5.03369	Other	35.05	17	11.3402	11	11.3402	8	46.3918	34	10.31
Cre16.g674515.t1.1	A8J3B6	XP_001695786	Flagellar inner dynein arm I1 intermediate chain IC140	5	3.22	1024	109.749	4.95752	Other	48.14	156	25.3906	34	35.0586	143	33.6914	6	9.96
Cre16.g672200.t1.3	A8J3E8	XP_001695911	Hypothetical protein	6	0.92	4907	515.419	4.56396	Other	87.3	605	47.7889	14	78.0721	370	63.0324	34	29.47
Cre16.g672300.t1.2	A8J3F0	XP_001695913	High mobility group protein	53	48.06	206	22.6491	10.2427	Chloroplast	48.06	50	37.8641	34	26.699	29	86.4078	15	19.42
Cre16.g677000.t1.2	A8J3P5	XP_001695858	Heat shock protein 70E	62	21.17	803	87.0851	5.32568	Other	40.47	75	15.6912	46	12.4533	52	21.6687	27	6.6
Cre16.g680150.t1.3	A8J3V2	XP_001695986	Hypothetical protein	12	6.49	1479	141.694	5.12256	Other	90.87	328	55.1048	22	71.7377	146	19.2698	28	17.99
	A8J3W5	XP_001696108	Hypothetical protein	10	47.64	191	18.7418	5.36377	Other	83.77	113	58.1152	80	80.1047	98	33.5079	55	21.99
	A8J4B8	XP_001696093	Hypothetical protein	4	5.42	295	31.9807	7.85498	Other	61.36	73	38.6441	17	68.4746	95	61.3559	60	32.2
Cre08.g362100.t1.3	A8J4C9	XP_001696012	Flagellar associated protein	2	2.25175	4441	466.538	6.55	Other	44.7	226	20.6035	16	20.7836	71	23.1479	9	9.1
Cre08.g362800.t1.2	A8J4E5	XP_001696101	Hypothetical protein	6	12.5	264	28.5352	7.43018	Other	45.5	60	12.8788	17	32.5758	17	32.197	19	13.26
Cre08.g362850.t1.1	A8J4E7	XP_001696019	Hypothetical protein	6	19.92	261	27.6199	5.18604	Other	65.52	72	29.8851	28	21.0728	23	25.6705	23	4.21
Cre09.g408200.t1.2	A8J4I2	XP_001696769	SR protein factor	102	45.5	200	22.0879	11.2241	Other	68.5	81	36.5	73	61	85	99	15	40
Cre09.g409850.t1.2	A8J4M0	XP_001696688	Hypothetical protein	29	39.77	176	17.491	5.22412	Other	72.73	94	59.6591	73	43.1818	74	13.0682	9	27.84
Cre09.g410600.t1.1	A8J4N7	XP_001696785	Protein phosphatase 2C	61	50.69	361	38.6747	4.77979	Other	27.15	26	14.1274	21	10.2493	19	26.5928	25	8.59
Cre09.g416350.t1.2	A8J513	XP_001696755	Nucleosome assembly protein	70	41.32	334	37.4131	4.38623	Other	58.38	55	20.3593	15	32.9341	58	63.1737	9	16.17
Cre12.g526750.t1.2	A8J5G1	XP_001696992	RNA binding motif protein	4	20.83	144	16.582	5.30029	Other	46.53	36	17.3611	13	21.5278	25	81.9444	14	16.67
g12927.t1	A8J5K4	XP_001697006	Nucleolar protein, component of C/D snoRNPs	5	4.82	498	55.7061	9.02686	Other	37.95	104	12.6506	63	15.6627	78	28.5141	88	10.84
Cre12.g525150.t1.2	A8J5K6	XP_001696896	Hypothetical protein	44	32.33	467	49.7725	5.03369	Mitochondrion	75.8	147	29.9786	19	11.1349	15	34.4754	6	0.64
Cre12.g524400.t1.2	A8J5N1	XP_001697015	Hypothetical protein	71	62.67	300	30.1821	4.76709	Chloroplast	80.33	230	71	34	78	234	47	78	37.33
	A8J5P0	XP_001697018	mRNA cap-binding protein	4	3	1134	115.477	6.05	Other	52.73	113	23.1041	37	25.1323	101	21.164	74	8.99
Cre12.g521300.t1.2	A8J5W4	XP_001697054	Hypothetical protein	20	34.26	108	12.2867	4.60205	Other	80.56	77	30.5556	25	54.6296	35	100	108	13.89
Cre12.g520250.t1.2	A8J601	XP_001696929	Paf1 complex component	2	11.16	502	54.9073	8.60205	Other	61.95	93	19.5219	18	39.243	96	48.6056	98	12.55
Cre12.g519180.t2.1	A8J637	XP_001696943	Polyprotein of PSRP-7 and EF-Ts, imported to chloroplast	104	17	1013	108.703	4.6	Chloroplast	53.4	100	7.89733	32	10.1678	30	29.615	5	4.54
Cre11.g477100.t1.2	A8J701	XP_001697355	Flagellar associated protein	20	16.85	273	28.6186	5.49072	Other	80.95	94	46.5201	83	80.2198	179	89.3773	191	24.54
Cre11.g480950.t1.2	A8J775	XP_001697391	High mobility group protein	24	44.44	99	11.7489	8.86572	Other	72.73	45	35.3535	14	46.4646	20	100	99	23.23
Cre11.g481600.t1.1	A8J788	XP_001697334	Hydroxyproline-rich glycoprotein, stress-induced	4	8.08	433	45.4315	8.27979	Other	22.86	63	18.4758	61	16.6282	56	20.5543	70	3.86
Cre03.g158150.t1.3	A8J7H0	XP_001697517	Predicted protein	4	3.37	1010	109.828	5.65576	Other	59.9	123	30	24	47.4257	114	48.5149	8	19.31
Cre03.g158050.t1.3	A8J7H2	XP_001697518	Predicted protein	4	1.27	1574	158.024	5.42725	Other	68.36	224	46.5057	33	63.2783	270	29.1614	54	23.13
Cre03.g156100.t1.2	A8J7J4	XP_001697529	Predicted protein	20	6.34	662	71.5779	5.49072	Other	69.03	105	24.0181	27	33.3837	58	43.6556	135	10.57
Cre03.g155800.t1.2	A8J7J8	XP_001697455	Eukaryotic initiation factor	51	68.02	197	21.1201	4.52588	Other	63.96	83	38.0711	9	51.7766	88	50.7614	100	12.69
Cre03.g155650.t1.2	A8J7K1	XP_001697531	Clathrin light chain	38	22.37	228	23.8309	5.33838	Mitochondrion	60.09	49	21.4912	18	70.1754	73	45.614	104	18.86
Cre09.g400812.t1.1	A8J7W0	XP_001697581	Hypothetical protein	20	27.07	458	48.6397	4.94482	Other	89.52	349	35.1528	21	30.786	32	48.2533	31	8.73
Cre09.g405400.t1.2	A8J814	XP_001697667	Prefoldin-related KE2-like protein	27	58.33	132	15.1077	6.58057	Other	68.94	48	20.4545	17	11.3636	6	65.9091	30	2.27
Cre05.g237700.t1.2	A8J8A6	XP_001697730	Nucleolar protein, structural component of H/ACA snoRNPs	6	34.38	64	7.3818	9.37842	Other	65.62	33	17.1875	11	12.5	6	100	64	20.31
Cre16.g656950.t1.3	A8J8H5	XP_001697903	Predicted protein	6	1	3447	357.933	4.98	Other	82.9	326	38.7003	33	24.282	197	18.1027	27	7.02
Cre16.g661450.t1.2	A8J8Q1	XP_001697869	Histone H3 variant	8	14.1	156	17.3283	11.0923	Chloroplast	64.1	80	34.6154	54	37.1795	58	51.9231	81	34.62
Cre06.g278255.t1.1	A8J8V6	XP_001698051	Hypothetical protein	121	40.42	621	65.0146	5.70654	Chloroplast	80.03	125	44.4444	41	31.0789	71	36.5539	42	13.37
Cre06.g278242.t1.1	A8J8W4	XP_001697981	Hypothetical protein	4	20.16	129	14.4582	8.5874	Other	34.11	28	21.7054	20	30.2326	30	87.5969	58	18.6
g6376.t1	A8J8X1	XP_001697985	Hypothetical protein	8	5.31	565	61.903	8.67529	Mitochondrion	61.24	112	19.115	14	20.885	23	38.0531	30	8.5
g6368.t1	A8J8X6	XP_001697986	Predicted protein	2	1.92	1720	186.804	7.28369	Mitochondrion	45.4	119	13.2558	43	21.8605	121	23.7791	23	8.26
Cre06.g278195.t1.1	A8J906	XP_001697999	Hypothetical protein	7	27.69	130	14.0725	9.17334	Chloroplast	54.62	32	34.6154	8	14.6154	10	36.1538	47	16.92
Cre06.g278178.t1.1	A8J920	XP_001698086	Hypothetical protein	9	40.17	117	12.4559	10.1841	Other	91.45	62	60.6838	41	93.1624	62	100	117	65.81
Cre06.g278167.t1.1	A8J929	XP_001698012	Hypothetical protein	10	13.35	352	35.2894	6.66846	Other	45.17	83	29.2614	26	13.3523	14	10.7955	38	5.68
Cre06.g278135.t1.1	A8J951	XP_001698024	Ribosomal protein L21	4	12.88	163	18.306	10.7847	Chloroplast	57.06	38	15.9509	18	10.4294	14	74.2331	75	7.98
Cre16.g652000.t1.1	A8J9E8	XP_001698230	Hypothetical protein	33	42.7	185	19.3936	4.99561	Chloroplast	62.16	45	14.0541	16	16.2162	14	18.9189	24	2.7
Cre16.g651350.t1.3	A8J9G0	XP_001698156	Hypothetical protein	6	6.35	803	81.8394	5.36377	Other	74.72	236	24.4085	12	43.462	213	23.5367	29	3.74
Cre16.g649600.t1.2	A8J9J7	XP_001698174	Puf protein	8	6.27	830	86.0299	6.40479	Other	50.12	122	25.6627	33	29.759	143	33.012	74	16.51
Cre16.g649350.t1.1	A8J9K1	XP_001698176	Hypothetical protein	25	40.92	347	37.1653	4.41162	Mitochondrion	66.86	136	21.6138	9	29.683	81	36.5994	5	17
Cre16.g648500.t1.2	A8J9M0	XP_001698188	Histone H3	3	17.037	135	15.287	11.15	Chloroplast	60	66	33.3333	8	28.8889	39	48.1481	65	22.96
Cre04.g215250.t1.1	A8J9R3	XP_001698696	Flagellar associated protein	9	5.22	2469	242.934	5.51611	Other	65.61	224	22.7217	19	21.6687	139	7.16889	51	5.55
g16814.t1	A8JA83	XP_001698921	Dicer-like protein	3	1	5684	572.935	6.14	Mitochondrion	64.81	285	30.0493	24	38.2477	176	18.9303	12	8.95
g16857.t1	A8JAH0	XP_001698907	Hypothetical protein	13	17.63	278	29.9433	8.06006	Other	46.04	49	21.5827	29	12.9496	36	16.9065	8	12.59
Cre14.g612450.t1.2	A8JAL6	XP_001698978	Plastid ribosomal protein L15	9	34.44	241	25.5047	10.3599	Chloroplast	48.96	51	21.9917	15	23.2365	27	57.6763	84	20.33
Cre13.g602850.t1.3	A8JAT7	XP_001699108	Nuclear SR-like RNA binding protein	3	11	194	22.991	11.82	Chloroplast	68.56	103	58.2474	15	72.1649	119	93.8144	49	51.03
Cre13.g603550.t1.2	A8JAU7	XP_001699067	Hypothetical protein	6	26.73	202	21.763	9.43701	Chloroplast	81.68	58	29.703	36	21.2871	31	27.2277	55	15.35
	A8JB73	XP_001699244	Hypothetical protein	3	28.73	181	18.5259	11.6343	Chloroplast	68.51	72	13.8122	13	35.9116	45	25.9669	47	12.15
	A8JBB2	XP_001699264	Ribosome biogenesis pescadillo-like protein	25	24.19	678	73.8155	9.56885	Other	55.46	77	25.2212	12	24.6313	62	49.705	6	14.16
Cre16.g695450.t1.3	A8JBL9	XP_001699367	Hypothetical protein	9	13.51	370	41.0904	7.47412	Other	58.65	79	23.2432	70	28.3784	60	48.6486	136	20.54
Cre16.g696000.t1.2	A8JBM7	XP_001699330	Hypothetical protein	18	5.5	1455	151.807	4.67822	Chloroplast	59.45	100	23.2302	25	22.543	87	22.4742	9	9.62
	A8JBS5	XP_001699391	Predicted protein	15	21.74	552	60.3734	5.5415	Other	33.51	59	12.8623	10	10.1449	45	31.5217	50	7.97
Cre03.g213537.t1.1	A8JBX6	XP_001699419	Transcription factor	121	46.01	163	17.1819	9.17334	Chloroplast	64.42	54	22.0859	36	33.1288	20	29.4479	48	17.18
	A8JC03	XP_001699483	Predicted protein	4	15.7	172	18.6036	5.12256	Chloroplast	73.84	50	20.3488	18	39.5349	36	52.3256	71	9.88
Cre11.g468750.t1.2	A8JC47	XP_001699503	Predicted protein	25	20.44	225	24.7908	9.24658	Chloroplast	52.44	43	18.2222	20	14.2222	23	58.2222	40	7.56
Cre17.g735350.t1.1	A8JC79	XP_001699601	Flagella associated protein	32	30.65	460	48.0245	6.31592	Other	68.26	133	31.087	99	51.3043	175	30.8696	142	8.26
Cre17.g736900.t1.2	A8JCA2	XP_001699614	Hypothetical protein	11	20.83	240	26.3161	5.52881	Other	75	66	21.25	16	45.8333	48	79.1667	6	23.33
Cre17.g737100.t1.2	A8JCA5	XP_001699616	Flagellar associated protein	26	25.12	426	50.9938	5.35107	Other	91.08	303	37.0892	15	23.7089	27	91.3146	252	1.88
Cre07.g334600.t1.2	A8JCL4	XP_001700160	Predicted protein	11	42.47	146	16.1731	4.80518	Chloroplast	71.92	68	45.8904	13	74.6575	108	65.7534	96	40.41
Cre01.g062172.t1.1	A8JCT1	XP_001700194	Histone H2B variant	46	39.67	121	13.2882	10.0376	Other	39.67	34	34.7107	14	19.8347	24	39.6694	48	19.83
	A8JCZ1	XP_001700255	Predicted protein	4	3.61	747	81.173	5.68115	Chloroplast	69.08	215	30.2544	19	27.3092	145	35.3414	32	2.54
Cre17.g712000.t1.1	A8JDG6	XP_001700473	SR protein factor	21	15.63	224	25.5226	12.1763	Other	74.11	131	54.4643	122	72.3214	162	70.9821	159	58.04
Cre12.g495250.t1.1	A8JDM7	XP_001700552	Flagellar associated protein	8	6.39	704	73.8089	6.93213	Other	52.13	68	18.892	58	12.5	41	18.3239	17	2.98
Cre17.g740750.t1.2	A8JE81	XP_001701106	Hypothetical protein	7	4.27	1430	149.761	4.60205	Chloroplast	71.75	226	32.0979	14	41.6783	157	41.6783	19	6.92
Cre17.g741750.t1.3	A8JE97	XP_001701117	Predicted protein	5	0.793876	3527	361.941	5.03	Other	76.38	237	32.1236	30	22.0868	147	15.2821	52	5.61
Cre17.g742650.t1.3	A8JEB6	XP_001701130	Hypothetical protein	2	3.71	620	68.7387	7.29834	Other	80	253	42.5806	21	60.1613	154	48.5484	5	31.77
Cre02.g095146.t1.1	A8JEG6	XP_001701174	Hypothetical protein	14	27.37	285	31.3202	9.37842	Other	57.89	90	44.9123	8	44.5614	99	66.3158	19	27.37
Cre08.g370450.t1.2	A8JES1	XP_001701310	Mitochondrial grpE-type co-chaperone of the HSP70 system	147	64.77	264	28.3987	6.06201	Mitochondrion	53.03	42	19.3182	51	25.7576	43	31.0606	7	13.64
Cre11.g467578.t1.1	A8JF05	XP_001701374	Ribosomal protein L28	16	23.73	177	19.4863	10.8286	Other	44.07	30	15.2542	8	16.3842	24	57.6271	63	14.69
Cre11.g467576.t3.1	A8JF07	XP_001701375	Predicted protein	2	4.52	310	32.4737	9.36377	Other	77.1	75	17.7419	11	96.129	225	93.5484	14	8.39
Cre16.g666301.t1.2	A8JF66	XP_001701464	Ribosomal protein S30	47	19.35	62	6.96794	12.3081	Other	96.8	56	67.7419	8	90.3226	39	100	62	61.29
Cre17.g730650.t1.2	A8JFG7	XP_001701512	Predicted protein	6	4.98	643	67.2622	5.70654	Other	45.26	104	21.9285	18	32.0373	80	29.549	42	11.04
Cre06.g293250.t1.3	A8JFL8	XP_001701599	Predicted protein	2	7.91	316	32.5935	4.43701	Other	48.73	118	21.519	21	47.4684	58	26.8987	38	3.48
Cre11.g476200.t1.2	A8JFN8	XP_001702005	Predicted protein	8	2.05	1267	134.385	6.53662	Other	46.8	222	13.2597	32	15.4696	57	19.9684	34	2.45
	A8JFP6	XP_001702028	Predicted protein	4	20.87	115	12.6116	8.51416	Mitochondrion	48.7	38	14.7826	17	13.0435	14	28.6957	33	11.3
Cre05.g234050.t1.2	A8JG54	XP_001702188	Predicted protein	15	39	367	40.447	4.54	Chloroplast	65.94	81	23.7057	37	50.4087	78	70.5722	11	18.8
Cre05.g232950.t1.2	A8JG74	XP_001702218	Hypothetical protein	21	47.18	142	16.1685	10.1548	Other	96.48	123	50.7042	13	38.0282	23	100	142	22.54
Cre12.g499000.t1.2	A8JGI7	XP_001702378	Hypothetical protein	27	29.02	193	21.7235	10.0669	Other	90.16	101	66.8394	10	88.601	157	100	193	29.02
Cre12.g498800.t1.1	A8JGJ1	XP_001702344	Hypothetical protein	12	6.56	1327	133.255	5.24951	Other	78.98	302	28.5607	19	72.4943	212	35.9457	56	7.54
Cre12.g498250.t1.2	A8JGK1	XP_001702348	Ribosomal protein S17	8	33.81	139	15.8904	10.1987	Other	61.87	38	13.6691	8	11.5108	15	50.3597	6	7.91
Cre02.g119000.t1.1	A8JGS1	XP_001702417	Pex19-like protein	20	18.73	363	35.417	4.64014	Chloroplast	68.04	93	26.4463	28	48.7603	44	26.1708	95	11.85
Cre12.g558900.t1.2	A8JGW2	XP_001702816	Cytochrome b6f complex subunit V	47	50	198	20.2347	9.92041	Chloroplast	45.45	53	23.7374	25	17.6768	14	18.1818	28	9.09
Cre12.g557950.t1.2	A8JGX7	XP_001702846	DnaJ-like protein	10	23.13	294	34.2396	7.03467	Other	70.75	75	26.1905	32	39.4558	45	91.8367	9	11.9
Cre12.g557800.t1.2	A8JGY0	XP_001702825	Predicted protein	18	42.4	125	13.808	5.40186	Mitochondrion	96.8	71	32.8	41	52	49	44	5	12.8
Cre03.g182500.t1.2	A8JH66	XP_001702951	Subunit of the signal recognition particle	8	3.49	746	76.8313	8.39697	Other	60.59	170	21.5818	12	18.3646	113	22.9223	5	8.31
Cre12.g513150.t1.2	A8JH97	XP_001702993	Predicted protein	32	35.54	484	53.8539	5.23682	Other	64.05	115	61.3636	11	69.0083	168	83.8843	49	49.17
Cre12.g513600.t1.2	A8JHA6	XP_001702976	Predicted protein	5	12.16	370	40.3973	5.08447	Other	32.97	49	21.3514	31	23.2432	31	35.4054	26	7.57
Cre15.g641000.t2.1	A8JHJ9	XP_001703087	Predicted protein	4	17	247	26.1087	5.30029	Other	57.89	64	27.9352	12	72.4696	70	68.8259	93	29.96
Cre12.g561500.t1.2	A8JHN0	XP_001703141	Predicted protein	18	23.47	311	30.8902	5.05908	Chloroplast	52.73	69	34.0836	16	55.9486	60	23.4727	5	12.86
Cre04.g231124.t1.1	A8JIB8	XP_001703693	RNA binding protein	17	18.64	177	18.5796	8.90967	Other	54.8	65	11.8644	8	74.0113	33	92.6554	102	18.08
	D5LAZ5	ADF43175	522875m	24	22.03	413	43.3217	7.07861	Other	71.43	184	20.5811	30	84.9879	286	99.7579	32
Cre02.g087700.t1.2	O49822	XP_001701947	Ascorbate peroxidase	2	13.15	327	35.6409	8.47021	Chloroplast	35.47	39	17.737	22	23.5474	29	44.6483	6	14.07
Cre02.g073750.t1.2	A8I9T2	P46870	Kinesin-like protein KLP1	16	10.18	776	82.9691	7.04932	Other	45.62	53	11.2113	38	20.4897	57	14.3041	6	8.12
	P59776	NP_958370	Ribosomal protein S19	6	28.26	92	10.4307	10.7554	Chloroplast	56.52	28	15.2174	14	16.3043	15	30.4348	28	15.22
Cre03.g183850.t1.2	Q2HZ21	XP_001702961	Apoferredoxin	18	39.49	314	34.1725	4.77979	Chloroplast	31.85	35	10.1911	17	10.5096	13	51.9108	40	9.24
Cre01.g032300.t1.2	Q39568	XP_001690066	G-strand telomere binding protein 1	329	61.54	221	24.046	7.29834	Other	47.06	62	24.8869	55	23.5294	48	54.2986	32	22.17
Cre06.g275900.t1.2	Q39576	XP_001696172	Histone H1	87	28.45	232	24.6776	10.3892	Other	71.98	131	68.9655	25	58.1897	129	73.7069	171	51.72
	Q45QX6	AAZ31184	Central apparatus associated protein C1a-18	6	24.86	173	19.5135	5.96045	Other	29.48	34	23.6994	14	32.3699	35	100	173	4
	Q4U1D9	AAY42381	Soluble starch synthase III	33	9.74	1242	136.327	6.04932	Chloroplast	37.06	127	16.5056	10	15.2174	36	34.1385	6	0
Cre07.g332950.t1.2	Q546J6	XP_001690415	SF-assemblin	20	38.04	276	31.1661	5.33838	Chloroplast	65.58	65	22.8261	10	13.0435	31	67.7536	5	10.51
	Q66YD1	XP_001700988	Chloroplast DnaJ-like protein	6	10.7	374	38.3769	9.30518	Mitochondrion	67.91	71	31.2834	21	37.4332	83	56.6845	141	16.84
Cre12.g483700.t1.2	Q6EMK7	XP_001703164	Chloroplast-targeted RNA-binding protein	309	60.99	382	44.0091	8.08936	Chloroplast	69.11	45	26.4398	34	38.2199	37	90.0524	254	22.25
Cre01.g027950.t1.2	Q6RCE1	XP_001689563	Intraflagellar transport protein 74/72	3	3.12012	641	71.496	9	Mitochondrion	72.23	125	18.8768	11	39.3136	103	67.5507	5	5.62
Cre12.g511200.t1.2	Q6TH88	XP_001691060	NADH : ubiquinone oxidoreductase 10 kDa subunit	7	46.91	81	9.54156	7.82568	Other	61.73	33	19.7531	16	23.4568	10	100	81	16.05
Cre10.g443300.t1.2	Q6UPR1	XP_001690509	NimA-related protein kinase 5	4	2.46	812	87.9494	8.26514	Other	51.72	123	18.1034	17	56.1576	219	58.6207	151	8.37
Cre17.g741200.t1.2	Q84TR5	XP_001701111	Microtubule plus-end binding protein	14	18.57	280	30.7974	5.98584	Other	46.07	76	21.4286	13	18.5714	23	30.3571	6	10.36
Cre03.g173350.t2.1	Q84X71	XP_001703461	Hypothetical protein	182	49.46	368	38.4461	4.4624	Other	56.52	63	11.413	10	43.2065	52	26.087	28	4.89
Cre03.g170800.t1.2	Q84X77	XP_001703484	Predicted protein	16	27.27	297	30.5289	5.65576	Chloroplast	56.57	42	18.8552	23	13.1313	13	25.5892	15	3.37
Cre03.g170450.t1.2	Q84X78	XP_001703487	Hypothetical protein	6	21.66	157	17.4103	4.06885	Other	36.31	42	14.0127	22	19.7452	29	40.1274	19	12.74
Cre06.g268600.t1.2	Q8GV23	XP_001696518	Nucleic acid binding protein	44	28.34	247	26.522	9.43701	Other	51.28	67	11.336	8	22.2672	31	38.0567	24	4.86
Cre05.g247600.t1.2	Q8VZX3	XP_001700765	Ubiquitin-conjugating enzyme E2	21	58.99	139	16.0449	6.78564	Other	41.01	26	10.7914	15	12.9496	18	82.7338	11	10.79
Cre17.g715000.t1.2	Q944P3	XP_001700446	Heat shock protein 33	22	35.83	360	38.3975	4.93213	Chloroplast	66.94	71	15	22	13.6111	34	14.4444	52	4.17
Cre07.g341600.t1.2	Q945T1	AAK96224	Co-chaperone CGE1 precursor isoform b	102	76	260	28.238	5.34	Chloroplast	70	73	15.3846	11	19.6154	13	20.7692	22	6.92
Cre07.g341600.t2.1	Q945T2	XP_001692412	GrpE nucleotide release factor	297	76.36	258	28.0112	5.33838	Chloroplast	70.54	72	15.5039	11	19.7674	13	20.9302	22	7.36
	Q94ET8	AAK77552	LCI5	58	45.79	321	32.6729	12.1323	Chloroplast	95	246	87.8505	29	90.0312	284	79.7508	22
Cre02.g096300.t2.1	Q9FE49	AAG37909	CIA5	2	4.01	698	69.8917	6.01123	Other	61.6	205	37.9656	43	66.6189	159	41.2607	6
Cre02.g096300.t1.1	Q9FED4	XP_001699846	Regulator of CO2-responsive genes	2	4	699	70.034	6.06	Other	61.52	205	37.9113	43	66.8097	159	41.2017	5	11.02
	Q9FNS4	CAC19558	Mbb1 protein	5	9.51662	662	72.506	8.98	Mitochondrion	37.61	88	17.8248	12	15.4079	35	35.3474	22
Cre08.g372900.t1.1	Q9SWH3	AAD52203	Variable flagellar number protein	3	3	1216	127.866	6.11	Other	76.23	181	49.3421	51	34.0461	240	36.5954	38	0.16
Cre03.g178150.t1.1		1206346A	Calmodulin	119	93.83	163	18.1536	4.42432	Other	66.05	36	12.3457	11	25.9259	10	89.5062	29
1029981167		ANF29835	EPYC1	39	46	321	32.695	11.8	Chloroplast	97.2	253	84.4237	231	90.3427	287	79.7508	22
Cre10.g441850.t1.3	A8IIA8	XP_001690346	Hypothetical protein	8	0.95	5374	569.229	5.90967	Other	63.94	213	26.9073	14	29.6055	183	27.4842	26	7.78
Cre10.g464600.t1.1	A8I1J5	XP_001698623	Protein kinase-like protein	32	44.83	203	21.1466	4.94482	Chloroplast	49.26	50	17.2414	8	2.95567	6	0	0	2.46
Cre16.g657650.t1.2	A8J8I8	XP_001697840	Flagellar associated protein	8	28	125	13.0773	8.93896	Other	19.2	16	36.8	10	0	0	59.2	66	5.6
Cre08.g372450.t1.2	A8JEV1	XP_001701331	Oxygen evolving enhancer protein 3	313	54	199	21.811	9.58	Chloroplast	39.7	28	14.0704	19	0	0	33.6683	11	0
	P17746	NP_958362	Elongation factor Tu	502	58.37	418	45.7147	6.30322	Chloroplast	32.78	37	2.39234	10	3.11005	8	8.13397	5	3.35
	Q00914	NP_958423	Photosystem I subunit VII	23	85.19	81	8.85407	5.94775	Other	7.41	6	28.3951	13	0	0	0	0	0
Cre06.g304500.t1.2	A2PZC0	BAF46282	Zygote-specific Zys3 like protein	26	55	355	40.381	5.68	Other	17.75	31	0	0	0.84507	2	47.0423	113
Cre13.g565800.t1.2	A2PZC2	XP_001693685	UDP-Glucose:protein transglucosylase	2	8.43	344	39.3325	6.32861	Other	5.52	11	0	0	0	0	2.32558	8	0
Cre08.g380250.t1.2	A6Q0K5	XP_001694345	Small protein associating with GAPDH and PRK (CP12)	86	63.55	107	11.4257	5.12256	Chloroplast	46.73	38	13.0841	14	0	0	25.2336	27	0.93
Cre17.g707950.t1.2	A7LNI8	XP_001691699	Hsp70 escorting protein 2	9	29.27	205	22.0762	8.42627	Mitochondrion	31.71	25	4.39024	9	0	0	23.9024	49	1.95
Cre01.g037850.t1.1	A8HMA8	XP_001690119	Acetyl-coa biotin carboxyl carrier	52	19.4	232	24.4397	6.91748	Chloroplast	50.4	64	25	30	14.6552	27	9.05172	21	11.21
Cre01.g042200.t1.1	A8HMM7	XP_001690159	Predicted protein	2	13.13	99	10.1337	10.6089	Chloroplast	53.54	24	46.4646	32	18.1818	16	0	0	15.15
Cre01.g042750.t1.2	A8HMQ1	XP_001689702	Aconitate hydratase	12	7.73	802	86.1839	7.98682	Mitochondrion	26.9	44	0	0	1.74564	4	12.0948	6	1.25
Cre01.g043450.t1.2	A8HMS5	XP_001690177	Predicted protein	31	34.8	204	22.2789	9.33447	Chloroplast	70.59	58	37.7451	14	0.490196	1	21.5686	5	0
Cre01.g046850.t1.2	A8HN23	XP_001689734	Ubiquitin conjugating enzyme	6	15.98	194	21.2039	5.40186	Other	36.08	32	0	0	1.03093	2	20.6186	25	0.52
Cre01.g047800.t1.1	A8HN52	XP_001689744	Glutaredoxin, CGFS type	4	16.01	281	30.4438	8.83643	Chloroplast	40.93	50	14.9466	8	1.06762	3	0	0	8.19
Cre01.g049000.t1.2	A8HN94	XP_001689751	Predicted protein	176	58.8	216	22.768	8.36768	Unknown	47.22	23	6.94444	15	3.24074	5	19.4444	35	3.24
Cre01.g049050.t1.2	A8HN96	XP_001690232	Predicted protein	42	50.21	241	26.4575	5.46533	Other	51.04	38	0	0	14.5228	5	34.4398	83	3.73
Cre01.g050550.t1.2	A8HND3	XP_001690246	Predicted protein	38	29.17	96	10.5064	9.61279	Chloroplast	26.04	16	25	24	3.125	3	48.9583	7	1.04
Cre01.g052100.t1.2	A8HNJ8	XP_001690256	Plastid ribosomal protein L18	11	42.07	145	15.7792	9.94971	Chloroplast	31.72	29	9.65517	14	6.89655	10	44.1379	64	1.38
Cre14.g617900.t1.2	A8HNX3	XP_001689832	Ribosomal protein L35	8	20	130	14.8547	11.356	Other	86.92	94	0	0	8.46154	6	98.4615	94	2.31
Cre14.g619133.t1.1	A8HP06	XP_001689842	Succinate dehydrogenase subunit A	4	4.88	635	68.8363	6.7124	Mitochondrion	38.27	55	2.20472	14	5.19685	16	24.8819	24	1.73
Cre14.g621450.t1.2	A8HP55	XP_001689859	Ribosomal protein L5	3	9.9	293	33.6513	8.82178	Other	37.54	47	10.5802	15	7.84983	7	64.1638	59	6.48
	A8HP58	XP_001690314	Thioredoxin m	55	62	140	15.092	9.19	Chloroplast	22.14	20	20	28	0	0	0	0	0
Cre14.g621650.t1.1	A8HP61	XP_001689862	Malonyl-CoA:acyl-carrier-protein transacylase	19	15.64	326	33.9648	9.37842	Chloroplast	23.6	33	6.13497	20	3.37423	10	0	0	3.68
Cre01.g010900.t1.2	A8HP84	XP_001689871	Glyceraldehyde-3-phosphate dehydrogenase	48	40.11	374	40.2791	9.08545	Chloroplast	29.68	32	7.75401	29	0	0	2.40642	9	0
Cre01.g011000.t1.2	A8HP90	XP_001689873	Ribosomal protein L6	23	47.09	223	24.3565	10.3306	Other	22.42	30	13.0045	17	0	0	39.4619	26	1.35
Cre01.g013350.t1.2	A8HPE9	XP_001689890	Predicted protein	15	25.91	220	24.4412	7.69385	Chloroplast	34.55	27	24.0909	21	3.63636	8	42.7273	63	0
	A8HPL4	XP_001689473	Predicted protein	6	12.42	330	36.3469	8.36768	Chloroplast	20	37	3.63636	12	0	0	33.0303	73	0.61
Cre01.g016514.t1.1	A8HPL8	XP_001689920	Dihydrolipoamide dehydrogenase	17	12.02	574	59.5823	8.47021	Chloroplast	32.58	59	10.9756	20	2.43902	13	3.83275	8	1.74
Cre01.g016900.t1.2	A8HPM8	XP_001689925	Predicted protein	34	25.47	161	16.4757	8.71924	Chloroplast	11.18	16	15.528	25	0	0	0	0	4.97
Cre01.g017300.t1.2	A8HPN4	XP_001689480	Plastid ribosomal protein S21	21	48.37	184	20.711	5.35107	Chloroplast	53.26	73	4.34783	8	2.17391	2	57.6087	106	0
Cre01.g029050.t1.2	A8HQD2	XP_001690032	Predicted protein	26	65.52	232	25.7193	4.729	Other	29.1	38	7.32759	9	2.58621	2	21.5517	8	6.03
Cre01.g033400.t1.2	A8HQS2	XP_001689615	Mitochondrial inner membrane translocase	50	63.11	103	11.4984	5.50342	Other	40.78	19	14.5631	15	0	0	0	0	0
Cre01.g033550.t1.2	A8HQT1	XP_001689618	Protein disulfide isomerase	78	59.84	254	27.3333	7.92822	Other	13.39	11	0	0	0.393701	1	3.54331	9	0
Cre13.g567600.t1.2	A8HRZ4	XP_001693699	Mitochondrial cytochrome c oxidase subunit 4.13 kD	41	45.14	175	19.0158	5.2749	Mitochondrion	50.29	31	9.14286	16	4	4	32	56	7.43
Cre13.g568650.t1.2	A8HS48	XP_001693710	Ribosomal protein S3a	8	16.6	259	29.3126	9.80322	Other	37.84	31	18.5328	22	3.4749	4	37.0656	9	6.95
Cre13.g570850.t1.2	A8HSE5	XP_001693473	Predicted protein	4	20.5	161	16.2271	5.0083	Chloroplast	63.35	28	15.528	25	6.21118	5	11.1801	18	4.35
Cre13.g571450.t2.1	A8HSH5	XP_001693734	Predicted protein	6	31.19	109	11.6597	5.03369	Other	7.34	7	7.33945	8	0	0	0	0	0
Cre13.g573250.t1.2	A8HSU1	XP_001693753	Predicted protein	4	8.23	231	26.156	8.104	Chloroplast	25.97	26	8.22511	19	3.0303	5	51.0823	40	3.03
Cre13.g577500.t2.1	A8HTE8	XP_001693784	Qb-SNARE protein, VTI1-family	11	17.94	223	24.8431	9.24658	Other	61.88	59	5.38117	12	4.03587	6	35.8744	9	3.14
Cre13.g581600.t1.2	A8HTX7	XP_001693576	Mitochondrial F1F0 ATP synthase associated 31.2 kDa protein	186	52.31	325	33.9969	7.35693	Mitochondrion	23.08	34	0	0	0.307692	1	0	0	0.62
Cre13.g581650.t1.2	A8HTY0	XP_001693577	lastid ribosomal protein L7/L12	158	68.66	134	13.8326	5.13525	Other	40.3	27	14.9254	12	0	0	0	0	0
Cre13.g586250.t1.2	A8HUJ7	XP_001693614	Predicted protein	7	27.7	213	22.2096	5.65576	Other	45.07	34	7.51174	8	0.938967	2	0	0	1.88
Cre13.g586300.t1.2	A8HUK0	XP_001693615	Peptidyl-prolyl cis-trans isomerase, FKBP-type	74	91.67	108	11.6619	6.55127	Other	9.26	10	8.33333	9	1.85185	2	0	0	8.33
Cre13.g588050.t1.2	A8HUU7	XP_001693632	Predicted protein	6	29.13	103	11.0466	5.47803	Other	12.62	6	0	0	0	0	0	0	0
	A8HV30	XP_001693644	Predicted protein	4	2.73	988	104.657	5.73193	Mitochondrion	54.1	155	8.80567	22	6.07287	22	2.93522	12	2.23
Cre06.g273000.t1.2	A8HVN9	XP_001696200	Protein kinase C binding protein	2	25	132	14.4805	6.96143	Other	18.94	14	10.6061	14	1.51515	2	0	0	1.52
Cre06.g269650.t1.2	A8HW77	XP_001696233	Hypothetical protein	12	11.48	331	34.268	5.5415	Chloroplast	58.3	120	3.02115	10	4.83384	7	0	0	0
Cre06.g263450.t1.2	A8HX38	XP_001696568	Eukaryotic translation elongation factor 1 alpha 1	36	19.44	463	50.7923	8.54346	Other	18.57	18	0	0	1.51188	3	4.75162	14	0
Cre06.g263450.t1.2	A8HX38	XP_001702347	Eukaryotic translation elongation factor 1 alpha 2	7	7	463	50.792	8.54	Other	18.57	18	0	0	1.51188	3	4.75162	14	0
	A8HX50	XP_001696300	Predicted protein	113	39.9	198	18.4152	6.12549	Other	82.32	105	56.5657	112	2.0202	3	0	0	8.59
	A8HX52	XP_001696301	Predicted protein	19	21.5	386	37.1994	6.63916	Other	67.88	111	49.4819	72	10.3627	27	0	0	4.66
Cre06.g263250.t1.1	A8HX54	XP_001696302	Predicted protein	294	45.56	720	65.3593	7.10791	Other	79.44	155	66.8056	160	21.8056	44	2.63889	11	12.08
Cre06.g259450.t1.2	A8HXQ1	XP_001696598	Predicted protein	58	54.47	235	23.8606	8.68994	Chloroplast	59.57	41	21.7021	23	1.2766	1	0	0	0.85
Cre06.g257150.t1.2	A8HY08	XP_001696616	Ribosomal protein L37a	7	38.04	92	10.2704	10.4478	Other	51.09	24	0	0	0	0	44.5652	41	0
Cre06.g256250.t1.2	A8HY43	XP_001696624	Thylakoid lumenal protein	69	43.37	196	20.5629	9.61279	Chloroplast	42.86	36	6.63265	13	3.06122	4	15.3061	30	1.02
Cre06.g253350.t1.2	A8HYD5	XP_001696637	Glycine cleavage system, H-protein	86	60.38	159	16.7996	5.33838	Mitochondrion	16.35	20	0	0	0	0	0	0	0.63
Cre06.g252000.t1.2	A8HYK1	XP_001696645	Flagellar associated protein	14	18.1	326	35.6955	6.44287	Other	46.63	33	11.3497	13	9.5092	10	30.3681	17	4.91
Cre06.g250200.t1.2	A8HYU5	XP_001696661	S-Adenosylmethionine synthetase	52	32	390	42.556	6.48	Other	24.36	18	0	0	0.769231	2	21.7949	6	0
Cre10.g449550.t1.2	A8HZQ4	XP_001698498	Peroxiredoxin type II	76	62.11	161	16.5254	5.22412	Other	14.91	11	0	0	0	0	0	0	0
	A8HZR1	XP_001698501	Type I polyketide synthase	2	0.661779	21004	2055.17	6.8	Mitochondrion	59.32	212	none	none	10.836	45	none	none	3.54
Cre02.g098800.t1.2	A8I211	XP_001700032	Hypothetical protein	41	52.53	257	27.4653	8.14795	Other	21.4	21	10.1167	13	1.16732	3	8.17121	6	5.84
Cre02.g097400.t1.2	A8I297	XP_001699840	Eukaryotic initiation factor	274	61.82	165	18.0627	5.13525	Other	47.27	47	6.06061	10	8.48485	7	29.697	49	4.24
Cre02.g096150.t1.2	A8I2E0	XP_001700058	Superoxide dismutase [Mn]	77	38.99	218	23.8849	6.32861	Other	20.18	19	0	0	3.21101	2	14.6789	27	0
Cre02.g114600.t1.2	A8I2V3	XP_001699660	2-cys peroxiredoxin	32	33.33	198	21.6282	5.65576	Other	4.55	8	0	0	0.505051	1	0	0	0
Cre02.g114450.t1.2	A8I2V7	XP_001699891	Hypothetical protein	2	11.05	181	18.9528	8.55811	Chloroplast	45.3	25	4.41989	8	1.10497	1	30.3867	55	0
Cre02.g111700.t1.2	A8I368	XP_001699691	Protein kinase-like protein	29	26.89	212	22.3276	4.61475	Chloroplast	41.51	58	8.49057	18	0	0	0	0	0.47
Cre02.g105950.t1.2	A8I439	XP_001699752	Flagellar associated protein	23	70.97	93	10.3203	4.62744	Other	54.84	41	21.5054	11	0	0	9.67742	9	0
Cre02.g105500.t1.2	A8I459	XP_001699756	Acetylornithine deacetylase	9	10.53	437	48.361	5.43994	Other	26.77	31	0	0	2.0595	5	14.6453	19	0
	A8I4M9	XP_001700005	Predicted protein	15	6	879	86.454	8.32	Other	70.88	88	33.1058	9	49.6018	90	7.96359	8	13.42
Cre02.g102250.t1.2	A8I4P5	XP_001699797	Ribosomal protein S3	2	9.13	230	25.8319	9.64209	Other	43.91	26	0	0	0	0	2.17391	5	0
Cre05.g243800.t1.2	A8I5A0	XP_001700736	Hypothetical protein	14	33.71	178	19.0752	10.0376	Chloroplast	48.88	40	20.7865	37	0	0	42.1348	27	1.69
Cre05.g246800.t1.2	A8I5N5	XP_001700759	Tetrapyrrole-binding protein	4	9.23	260	28.9817	9.64209	Chloroplast	28.08	30	23.8462	24	5	3	25	5	10.38
	A8I5N8	XP_001700760	Blue copper protein	167	56.5	200	21.0749	9.37842	Chloroplast	41	67	20.5	12	8.5	12	14	28	11.5
Cre07.g316000.t1.2	A8I6D1	XP_001700802	Hypothetical protein	13	61.79	123	13.6878	5.33838	Mitochondrion	5.69	7	0	0	0	0	0	0	0
Cre07.g325400.t1.2	A8I7N8	XP_001701074	3-Isopropylmalate dehydrogenase, splicing variant a	4	9.75	400	42.7844	7.97217	Chloroplast	37	38	8	32	0	0	5.25	21	0
Cre07.g325600.t1.1	A8I7Q4	XP_001700896	Glutaredoxin, CGFS type	10	17.42	155	16.4933	7.29834	Mitochondrion	20.65	24	32.2581	22	2.58065	2	3.87097	6	0
Cre02.g080700.t1.2	A8I7T8	XP_001701685	Binding protein 1	121	23.32	656	72.4483	5.10986	Other	34.45	66	5.33537	17	10.061	20	41.7683	137	4.88
Cre02.g083950.t1.1	A8I8A3	XP_001701911	Plastid-specific ribosomal protein 3	121	56.38	298	33.3456	4.42432	Chloroplast	54.7	104	10.0671	15	2.01342	3	36.2416	5	1.01
Cre02.g088850.t1.2	A8I8Z1	XP_001701760	6,7-dimethyl-8-ribityllumazine synthase	407	43.3	224	23.151	9.11475	Chloroplast	38.84	40	9.375	21	0.446429	1	0	0	0.45
Cre02.g090650.t1.1	A8I967	XP_001701776	Qb-SNARE protein, Sec20-family	4	6.91	275	29.6715	7.04932	Other	57.8	33	10.5455	11	3.27273	4	32.3636	11	3.27
Cre01.g049000.t1.2	A8I9D5	XP_001701984	Predicted protein	18	30.56	216	23.5981	8.90967	Chloroplast	43.5	35	9.25926	10	4.62963	5	27.3148	13	13.43
Cre02.g093650.t1.2	A8I9I9	XP_001701993	Rieske ferredoxin	12	28.97	145	15	9.33447	Chloroplast	14.48	8	25.5172	22	0	0	0	0	0
Cre02.g073850.t1.2	A8I9T6	XP_001701619	Predicted protein	24	30.14	209	22.622	9.81787	Chloroplast	87.08	120	35.4067	18	6.69856	10	33.0144	18	13.4
Cre02.g076350.t1.2	A8IA45	XP_001701846	Vacuolar ATP synthase subunit B	4	4.56	504	55.7635	5.50342	Other	32.54	33	2.77778	14	1.19048	6	6.74603	27	0.99
Cre02.g077550.t1.2	A8IA98	XP_001701651	Predicted protein	5	4.85	825	85.683	5.33838	Other	28.48	35	6.30303	11	2.18182	6	0.848485	7	2.42
Cre02.g080200.t1.2	A8IAN1	XP_001701881	Transketolase	7	7.24	718	77.611	7.32764	Chloroplast	29.53	54	5.1532	16	1.39276	10	10.4457	75	0
Cre10.g433950.t1.1	A8IAW5	XP_001691500	Hypothetical protein	5	19.87	151	16.0758	9.36377	Chloroplast	38.41	55	26.4901	18	2.64901	4	6.62252	10	8.61
Cre10.g428200.t1.2	A8IBU6	XP_001702713	Nuclear ribonucleoprotein	68	33.99	356	35.9075	6.59521	Other	69.94	163	2.24719	8	10.9551	17	45.2247	82	4.49
Cre10.g424100.t1.2	A8ICC8	XP_001702577	Inorganic pyrophosphatase	70	46.43	280	31.1138	6.80029	Chloroplast	32.14	26	3.92857	11	5	8	44.2857	6	2.86
Cre10.g423650.t1.2	A8ICE4	XP_001702580	Plastid ribosomal protein L11	2	9.66	176	18.5231	10.1987	Chloroplast	35.23	33	4.54545	8	1.70455	2	2.84091	5	4.55
Cre10.g421850.t1.2	A8ICM2	XP_001702764	Predicted protein	15	64.25	179	19.635	5.64307	Other	46.93	45	8.37989	15	10.6145	17	26.8156	28	8.94
Cre10.g420350.t1.2	A8ICV4	XP_001702611	Photosystem I 8 kDa reaction center subunit IV	4	29.9	97	10.7638	10.1255	Chloroplast	46.39	34	0	0	0	0	46.3918	5	1.03
Cre03.g178450.t1.2	A8IDN1	XP_001703259	Chaperonin 10	36	71.72	99	10.7599	6.771	Other	25.25	23	0	0	3.0303	3	33.3333	33	0
Cre03.g177500.t1.1	A8IDS5	XP_001703427	Hypothetical protein	9	29.21	178	19.8533	7.53271	Other	13.48	18	10.6742	19	0	0	0	0	0.56
Cre03.g176500.t1.2	A8IDW9	XP_001703269	Hypothetical protein CHLREDRAFT_188159	8	25.61	164	17.4799	6.01123	Mitochondrion	40.24	22	4.87805	8	0	0	3.65854	6	0
Cre03.g174750.t1.2	A8IE53	XP_001703283	Peptidyl-prolyl cis-trans isomerase, cyclophilin-type	15	12.46	313	33.0525	9.65674	Chloroplast	57.83	81	12.7796	12	9.90415	16	23.0032	6	5.75
Cre03.g166050.t1.2	A8IFC8	XP_001703358	Selenium binding protein	55	51.99	477	52.0371	5.41455	Other	24.32	30	3.56394	9	1.04822	2	12.5786	12	0.21
Cre03.g164101.t1.1	A8IFM6	XP_001703376	Small nuclear riboprotein, U6 sm-like protein	17	43.12	109	11.639	4.53857	Other	52.29	30	17.4312	9	11.0092	9	0	0	8.26
Cre10.g436050.t1.2	A8IGH1	XP_001690591	Superoxide dismutase [Fe]	206	46.15	234	25.8991	9.34912	Chloroplast	26.5	43	11.1111	26	0.42735	1	8.11966	6	1.71
Cre10.g435550.t1.2	A8IGJ8	XP_001690594	Deoxyhypusine hydroxylase	2	10.34	319	34.8747	5.10986	Other	35.74	40	0	0	6.89655	13	23.511	55	3.45
Cre07.g331900.t1.2	A8IGY1	XP_001690424	Ribosomal protein S13	4	15.89	151	17.1083	10.5063	Other	50.99	54	19.2053	11	5.29801	4	62.2517	55	11.92
Cre07.g331750.t1.2	A8IGZ3	XP_001690617	Hypothetical protein	2	32.54	126	13.8591	5.04639	Other	22.22	15	7.14286	9	0	0	0	0	0
Cre07.g329650.t1.2	A8IHB6	XP_001690447	Hypothetical protein	9	27.27	176	19.2136	5.36377	Other	30.68	32	4.54545	8	0	0	14.7727	26	0
Cre07.g328850.t1.2	A8IHF8	XP_001690456	NimA-related protein kinase 8	4	3.46	693	72.1939	6.12549	Other	51.8	100	14.1414	49	32.4675	60	2.1645	8	5.34
Cre07.g328200.t1.2	A8IHH9	XP_001690647	Lumen targeted protein	8	18.75	304	33.0819	8.55811	Chloroplast	49.01	71	13.1579	15	6.25	7	28.6184	35	8.55
Cre10.g444500.t1.2	A8IHY1	XP_001690324	Hypothetical protein	4	14.86	148	15.9072	8.32373	Chloroplast	38.51	14	8.10811	12	0	0	0	0	0
Cre10.g441950.t1.2	A8IIA2	XP_001690345	Sm-D1 protein	25	66.67	93	10.5615	8.93896	Other	11.83	11	0	0	1.07527	1	0	0	2.15
Cre10.g440450.t1.2	A8III5	XP_001690537	Photosystem II subunit 28	8	28.47	144	15.8689	7.97217	Chloroplast	40.97	27	14.5833	21	2.08333	2	18.75	27	4.17
Cre10.g439150.t1.2	A8IIP7	XP_001690375	26S proteasome regulatory subunit	32	30.14	428	47.6367	5.04639	Other	34.11	31	2.57009	11	1.86916	8	33.8785	12	3.5
Cre12.g501150.t1.2	A8IJ76	XP_001690963	Hypothetical protein	6	7.95	478	48.3423	6.68311	Other	38.7	67	9.20502	15	1.88285	5	0	0	1.05
Cre12.g501200.t1.2	A8IJ79	XP_001690964	E3 ubiquitin ligase	44	57.32	157	17.909	4.70361	Other	52.23	46	25.4777	16	7.00637	8	45.8599	39	10.19
Cre12.g502750.t1.2	A8IJG5	XP_001690977	Predicted protein	25	40	125	14.1485	6.85889	Other	69.6	52	19.2	10	2.4	1	59.2	38	8
Cre12.g503500.t1.1	A8IJK9	XP_001690984	Predicted protein	2	2.96	879	98.1529	5.24951	Other	25.37	38	2.84414	10	1.47895	6	30.9443	9	2.39
Cre12.g505850.t1.2	A8IJY7	XP_001690823	Chaperonin 23	9	36.97	238	25.7346	8.32373	Chloroplast	50.42	69	5.04202	12	0.840336	2	4.20168	10	1.68
Cre12.g509050.t1.1	A8IKE6	XP_001691034	OEE2-like protein of thylakoid lumen	5	19.72	218	23.5583	9.40771	Chloroplast	38.07	15	13.7615	30	0	0	22.0183	48	0
Cre12.g510450.t1.2	A8IKP1	XP_001691054	Ribosomal protein S28	6	40	65	7.3981	11.1655	Other	56.92	21	0	0	0	0	46.1538	30	0
Cre12.g512600.t1.2	A8IKZ2	XP_001690885	Ribosomal protein L18	34	41.18	187	20.9167	11.1655	Chloroplast	37.43	27	18.1818	16	2.6738	5	49.7326	45	6.95
	A8ILG8	XP_001690923	Ribosomal protein L31	21	34.48	116	13.2461	10.0815	Other	75	69	25	14	4.31034	4	93.9655	70	11.21
Cre12.g490650.t1.2	A8ILQ0	XP_001690939	Tic40-related protein	8	11.75	332	35.7023	9.31982	Mitochondrion	43.37	63	15.6627	33	18.9759	51	8.73494	29	7.83
Cre06.g310700.t1.2	A8IM74	XP_001691337	Ribosomal protein L36a	95	36.36	99	11.413	10.3013	Other	83.84	65	0	0	3.0303	2	100	99	9.09
	A8IMR0	XP_001691220	Predicted protein	2	16.18	136	14.8068	10.4185	Chloroplast	37.5	17	19.8529	14	6.61765	7	55.1471	35	14.71
Cre06.g306300.t1.2	A8IMZ5	XP_001691232	Magnesium chelatase subunit I	8	13.91	417	45.4369	6.32861	Chloroplast	41.73	36	5.27578	22	4.07674	15	7.67386	5	0.96
	A8INW9	XP_001691290	SOUL heme-binding protein	9	21.64	171	18.8672	5.13525	Other	21.64	11	5.84795	10	0	0	0	0	7.96
Cre06.g298100.t1.2	A8IP53	XP_001691459	Translation initiation protein	22	43.7	119	12.9908	7.28369	Other	34.45	21	0	0	0.840336	1	32.7731	39	0
Cre17.g701200.t2.1	A8IQE3	XP_001691600	Ribosomal protein L14	2	16	137	15.332	10.33	Other	40.15	29	18.2482	16	1.45985	2	37.2263	8	2.92
Cre17.g698000.t1.2	A8IQU3	XP_001691632	Beta subunit of mitochondrial ATP synthase	36	28.75	574	61.783	5.10986	Mitochondrion	43.03	64	5.22648	19	0.87108	3	10.453	60	3.83
Cre17.g739300.t1.2	A8IR06	XP_001691519	Predicted protein	4	21.83	142	15.7278	6.87354	Other	35.21	19	0	0	12.6761	10	14.7887	21	0.7
Cre17.g706800.t1.2	A8IRB7	XP_001691710	Predicted protein	7	39.02	205	21.9868	5.65576	Other	16.1	14	3.90244	8	0	0	0	0	0
Cre03.g184700.t1.2	A8IRH4	XP_001691826	Metacaspase type II	4	7.09	409	42.373	5.31299	Other	38.63	59	12.2249	9	14.4254	15	6.84597	13	3.42
Cre03.g187450.t1.2	A8IRQ1	XP_001692016	Ribose-5-phosphate isomerase	4	7.81	269	28.8011	7.76709	Chloroplast	33.83	51	9.66543	9	2.60223	7	0	0	3.35
Cre03.g188500.t1.2	A8IRR6	XP_001691857	Subunit of the ESCRT-III complex	2	8.54	199	21.7643	8.06006	Other	53.77	66	12.0603	10	3.51759	5	48.2412	5	3.52
	A8IRU4	XP_001692033	Mitochondrial inner membrane translocase	4	24.71	85	9.43144	4.94482	Mitochondrion	43.53	20	28.2353	13	1.17647	1	0	0	7.06
Cre03.g189800.t1.2	A8IRU6	XP_001692034	Peptidyl-prolyl cis-trans isomerase, cyclophilin-type	60	53.03	413	44.6673	5.49072	Chloroplast	32.93	47	3.87409	16	2.66344	6	9.68523	10	0.24
Cre03.g190100.t1.1	A8IRV6	XP_001691870	Eukaryotic initiation factor	2	3.48	718	82.7101	5.68115	Other	17.13	27	4.039	8	1.94986	12	45.5432	7	0.97
Cre16.g684150.t1.2	A8IS75	XP_001691919	Hypothetical protein	8	15.02	273	28.4087	6.55127	Chloroplast	42.86	40	14.652	18	10.6227	13	0	0	3.66
Cre16.g670800.t1.2	A8ISI4	XP_001692118	Hypothetical protein	47	66.96	112	12.8895	5.09717	Other	73.21	76	16.9643	11	8.92857	9	96.4286	51	5.36
Cre16.g667850.t1.1	A8ISK5	XP_001692126	Hypothetical protein	2	17.61	159	16.7038	6.21436	Other	92	45	5.03145	8	1.25786	2	0	0	1.89
Cre04.g218100.t1.2	A8ISN1	XP_001692151	Flagellar associated protein	51	65.42	214	23.932	5.14795	Other	29.91	27	0	0	3.27103	6	30.3738	25	2.34
Cre04.g221400.t1.2	A8ISV8	XP_001692276	Hypothetical protein	6	27.61	134	14.5707	6.15088	Other	28.36	13	8.95522	12	0	0	0	0	2.24
Cre04.g225650.t1.2	A8IT67	XP_001692321	Hypothetical protein	6	29.63	135	13.8693	7.28369	Other	16.3	10	0	0	0	0	0	0	0
Cre07.g339150.t1.1	A8ITH8	XP_001692504	Chaperonin 60B2	56	29.98	577	61.6993	5.5542	Chloroplast	44.37	49	8.83882	24	0.519931	1	11.2652	10	2.77
Cre07.g340350.t1.1	A8ITL0	XP_001692395	Mitochondrial F1F0 ATP synthase associated 60.6 kDa protein	34	16	575	63.1231	6.13818	Mitochondrion	37.04	34	11.4783	25	0.695652	2	16.5217	41	1.33
Cre07.g342250.t1.2	A8ITN6	XP_001692405	Molecular chaperone prefoldin, subunit 2	49	60.71	112	13.0689	8.11865	Other	47.32	24	9.82143	11	3.57143	3	28.5714	32	6.25
Cre07.g349250.t1.2	A8IU39	XP_001692584	Predicted protein	2	19.91	221	23.9414	4.71631	Other	24.89	47	6.78733	15	13.1222	19	48.8688	5	6.33
Cre07.g352650.t1.2	A8IUB8	XP_001692499	Predicted protein	4	15.33	137	14.5313	5.0083	Chloroplast	58.39	44	0	0	0	0	0	0	0
Cre14.g633550.t1.2	A8IUL9	XP_001692640	Predicted protein	16	33.85	130	13.6521	8.99756	Mitochondrion	43.85	23	6.15385	8	3.07692	2	0	0	0.77
Cre14.g628350.t1.2	A8IV05	XP_001692687	Peptidase subunit of mitochondrial ATP-dependent protease hslUV	63	32.26	248	25.59	6.68311	Mitochondrion	45.56	24	15.3226	21	3.22581	7	0	0	5.65
Cre14.g626700.t1.2	A8IV40	XP_001692808	Apoferredoxin	31	33.33	126	13.2232	5.17334	Chloroplast	29.37	34	19.8413	25	0	0	0	0	0
	A8IV58	XP_001692814	Predicted protein	2	3	612	66.982	7.58	Other	65.52	90	21.732	13	8.16993	8	31.8627	8	2.78
Cre14.g625400.t1.1	A8IV67	XP_001692816	26S proteasome regulatory subunit	24	19.2	427	47.6356	6.81494	Other	40.05	44	2.8103	12	7.49415	14	12.8806	12	2.81
Cre12.g534800.t1.1	A8IVM9	XP_001692993	Glycine cleavage system, P protein	2	1.64	1039	111.279	7.51807	Mitochondrion	25.79	41	2.6949	20	1.4437	5	7.79596	5	0.1
Cre12.g534700.t1.2	A8IVN2	XP_001692994	Peptidyl-prolyl cis-trans isomerase, FKBP-type	8	25.4	252	27.533	9.05615	Chloroplast	40.48	22	11.9048	18	2.77778	5	40.0794	35	4.76
Cre12.g534450.t1.1	A8IVP1	XP_001692997	Predicted protein	117	57.53	146	15.5492	5.87158	Chloroplast	42.47	29	17.8082	26	13.0137	12	0	0	10.27
Cre12.g532550.t1.1	A8IVU0	XP_001692909	Ribosomal protein L13a	10	18.92	185	20.7146	11.2974	Other	37.84	31	5.94595	11	0.540541	1	57.2973	43	0
Cre12.g531100.t1.2	A8IVY4	XP_001693037	20S proteasome beta subunit A2	2	9.13	241	25.4555	5.56689	Other	26.97	21	10.3734	15	4.14938	10	14.1079	12	5.39
Cre12.g530300.t1.2	A8IW09	XP_001692929	Peptidyl-prolyl cis-trans isomerase, FKBP-type	11	21.63	208	21.7574	9.11475	Chloroplast	30.77	26	11.5385	16	0	0	0	0	0
Cre17.g734500.t1.2	A8IW47	XP_001692936	Vacuolar ATP synthase subunit E	5	11.21	232	26.2279	7.10791	Other	44.83	23	0	0	2.58621	3	42.6724	8	0.43
Cre03.g193950.t1.2	A8IWK2	XP_001693262	Ferredoxin thioredoxin reductase, catalytic chain	163	68.28	145	16.0658	7.60596	Chloroplast	34.48	42	14.4828	21	0	0	19.3103	7	0
Cre03.g203450.t1.2	A8IXG3	XP_001693346	Ribosomal protein S21	25	25.61	82	9.09851	6.26514	Other	15.85	7	9.7561	8	0	0	0	0	0
Cre03.g199300.t1.2	A8IXT4	XP_001693239	Hypothetical protein	4	9.03	277	30.6191	5.41455	Other	29.96	32	0	0	8.30325	11	46.9314	48	0
Cre03.g199000.t1.2	A8IXU7	XP_001693387	Phototropin	14	3	750	81.415	8.47	Chloroplast	37.33	67	7.73333	23	4.13333	13	14.2667	9	4.8
Cre03.g198850.t1.2	A8IXV0	XP_001693388	Thylakoid lumen protein	7	20.97	248	26.5955	8.90967	Chloroplast	31.45	57	21.7742	10	3.62903	5	23.7903	44	3.23
Cre12.g542250.t1.1	A8IXZ0	XP_001693997	Beta tubulin 2	16	29.12	443	49.5868	4.91943	Other	21.7	22	4.28894	19	4.51467	15	27.7652	7	2.71
	A8IY32	XP_001693937	Predicted protein	2	5.49	328	34.2892	4.86865	Other	53.35	65	11.5854	19	17.0732	23	7.92683	26	5.49
Cre12.g546400.t1.2	A8IY95	XP_001694098	Roadblock/lc7 family protein	5	42	100	11.1118	5.74463	Other	13	7	8	8	0	0	0	0	0
Cre12.g546500.t1.2	A8IY98	XP_001694099	Predicted protein	4	4.9	633	66.9588	6.88818	Other	32.39	56	3.63349	13	4.10742	16	1.89573	12	1.74
Cre12.g550850.t1.2	A8IYH9	XP_001694126	Oxygen-evolving enhancer protein 2 of photosystem II	72	42	282	29.914	9.32	Chloroplast	23.05	32	8.15603	23	0	0	5.31915	9	0
Cre12.g551900.t1.2	A8IYJ5	XP_001694014	Predicted protein	17	36.43	140	15.8397	7.50342	Other	26.43	16	0	0	1.42857	2	52.8571	45	0.71
Cre12.g551950.t1.2	A8IYJ6	XP_001694135	Predicted protein	10	17.96	167	18.0421	7.38623	Chloroplast	26.95	17	22.1557	29	0	0	17.9641	20	0
Cre12.g554750.t1.2	A8IYP3	XP_001694157	Predicted protein	10	25	104	11.9422	4.91943	Other	28.85	9	0	0	0	0	4.80769	5	3.85
Cre12.g554800.t1.2	A8IYP4	XP_001694038	Phosphoribulokinase	4	5.87	375	41.8655	8.01611	Chloroplast	24.53	35	5.6	21	3.2	5	3.73333	6	3.73
Cre12.g554850.t1.2	A8IYP5	XP_001694158	Thioredoxin h2	22	61.18	152	16.135	5.63037	Other	25	38	15.7895	16	2.63158	2	0	0	7.24
	A8IZG4	XP_001694281	Predicted protein	2	5.97	352	38.4886	5.18604	Other	17.33	18	4.82955	17	0.852273	2	15.9091	6	2.56
Cre09.g392350.t2.1	A8IZS5	XP_001694459	Glycine-rich RNA-binding protein	309	39.39	165	15.7742	8.41162	Other	65.45	108	0	0	13.9394	23	36.9697	61	0
Cre09.g393700.t1.1	A8IZV1	XP_001694591	Matrix metalloproteinase	3	3	647	70.975	7.49	Other	38.18	54	2.16383	14	12.983	28	35.7032	8	4.48
Cre09.g393900.t2.1	A8IZV5	XP_001694594	Bifunctional GTP cyclohydrolase II	50	32.7	370	39.0097	6.45557	Chloroplast	49.19	41	12.973	14	13.7838	24	5.40541	7	4.32
Cre09.g395800.t1.2	A8IZY5	XP_001694495	Predicted protein	5	18.67	166	18.2259	4.97021	Other	8.43	11	4.81928	8	0	0	35.5422	8	3.01
Cre09.g396400.t1.2	A8IZZ4	XP_001694608	Bi-ubiquitin	243	73.2	153	17.1852	6.06201	Other	37.25	31	0	0	4.57516	4	22.2222	20	0.65
Cre09.g393765.t1.1	A8J094	XP_001694758	Chitinase-related protein	2	11	202	22.353	9.67	Chloroplast	48.5	22	12.3762	17	0.49505	1	14.8515	30	1.98
Cre09.g396213.t1.1	A8J0E4	XP_001694699	Oxygen-evolving enhancer protein 1 of photosystem II	661	74.23	291	30.5608	8.1626	Chloroplast	33.3	44	7.21649	21	0.343643	1	2.4055	7	0
Cre02.g141250.t1.2	A8J0N4	XP_001694962	Protein phosphatase 2C	4	9.33	536	54.7425	6.43018	Chloroplast	47.76	66	41.791	16	41.9776	72	8.20896	9	11.38
	A8J0N8	XP_001694963	Phosphoenolpyruvate carboxykinase, splice variant	4	4.67	557	61.989	6.69775	Other	16.2	43	3.2316	18	1.6158	6	12.3878	54	2.33
Cre02.g142800.t1.2	A8J0Q8	XP_001694975	Thioredoxin-related protein CITRX	40	50.82	183	19.5203	7.88428	Chloroplast	71.58	54	24.5902	10	9.83607	17	0	0	11.48
Cre02.g142850.t1.2	A8J0Q9	XP_001694854	Sm protein	4	31	100	10.8195	4.91943	Other	34	26	8	8	0	0	0	0	0
Cre02.g143050.t1.2	A8J0R4	XP_001694856	Acidic ribosomal protein P2	43	52	109	10.873	4.88	Other	52.29	36	44.0367	48	22.9358	25	0	0	25.69
Cre02.g147500.t1.2	A8J0Z5	XP_001694898	Predicted protein	6	15.08	199	21.5336	5.03369	Chloroplast	20.1	20	8.54271	17	0.502513	1	17.0854	34	0
Cre09.g387875.t1.1	A8J133	XP_001694912	Soluble inorganic pyrophosphatase	78	51.56	192	22.1611	5.78271	Other	6.77	7	5.20833	10	0	0	38.0208	73	0
Cre09.g404000.t1.1	A8J1M9	XP_001695129	Thylakoid lumenal 17.4 kDa protein	215	70.81	185	19.3928	5.64307	Chloroplast	16.22	23	5.40541	10	0	0	0	0	0
Cre18.g749847.t1.1	A8J1T4	XP_001695163	Dihydrolipoyl dehydrogenase	39	42.43	502	52.449	8.23584	Mitochondrion	30.08	47	0	0	0.59761	3	0.996016	5	0
Cre18.g749947.t1.1	A8J1T5	XP_001695261	Flagella associated protein	12	17.45	424	45.818	6.13818	Other	47.64	47	4.00943	17	58.2547	87	63.9151	56	4.48
Cre09.g386735.t1.1	A8J1V5	XP_001695174	Dihydrolipoamide acetyltransferase	6	4.94	628	64.2181	7.56201	Mitochondrion	56.85	147	19.2675	33	19.7452	44	3.50318	22	1.91
Cre06.g282800.t1.2	A8J244	XP_001695331	Isocitrate lyase	23	25.42	417	45.7197	6.30322	Other	18.47	33	5.7554	14	0.959233	3	18.705	11	2.88
	A8J254	XP_001695338	Predicted protein	10	43.61	133	14.2595	9.64209	Other	35.34	36	19.5489	26	3.7594	5	28.5714	25	6.02
Cre06.g291850.t1.2	A8J2K0	XP_001695533	Predicted protein	5	4.85	866	92.1335	8.88037	Other	35.68	76	14.0878	27	15.127	46	9.00693	6	9.93
Cre06.g292000.t1.1	A8J2K4	XP_001695535	Predicted protein	18	30.47	256	27.1659	5.021	Other	28.52	41	12.8906	24	0	0	0	0	0
Cre03.g151750.t1.2	A8J2L7	XP_001695659	U6 small ribonucleoprotein F	4	22.47	89	9.54487	8.67529	Other	16.85	11	14.6067	13	0	0	0	0	2.25
Cre03.g150300.t1.2	A8J2Q0	XP_001695560	Hypothetical protein	38	59.31	145	16.2532	4.79248	Other	26.9	18	5.51724	8	0	0	20	29	0
Cre03.g145507.t1.1	A8J311	XP_001695725	Hypothetical protein	108	72.8	261	27.9268	5.021	Chloroplast	60.54	57	16.4751	8	7.66284	12	0	0	3.83
	A8J381	XP_001695754	Hypothetical protein	4	17.6	125	13.2079	7.98682	Other	6.4	7	0	0	2.4	2	0	0	3.2
Cre16.g675637.t1.1	A8J3A8	XP_001695783	Ubiquitin-like protein	16	31.91	94	10.248	5.23682	Other	26.6	15	9.57447	9	3.19149	2	46.8085	28	3.19
Cre16.g673729.t1.1	A8J3C3	XP_001695900	Chaperonin 11	37	58.59	128	13.5463	9.0415	Chloroplast	35.16	25	19.5312	25	0.78125	1	0	0	0
Cre16.g671900.t1.1	A8J3E3	XP_001695908	Peptidyl-prolyl cis-trans isomerase, parvulin-type	6	20.78	255	28.2944	7.66455	Other	47.84	69	16.4706	8	9.80392	16	20.7843	7	8.24
Cre16.g690300.t1.2	A8J3I8	XP_001695932	Hypothetical protein	4	13.26	181	20.192	5.23682	Other	39.23	36	0	0	8.83978	12	38.674	5	3.31
Cre16.g675550.t3.1	A8J3L5	XP_001695839	FKBP-type peptidyl-prolyl cis-trans isomerase	85	52.63	152	16.3126	9.75928	Chloroplast	37.5	34	0	0	0	0	6.57895	10	0
	A8J3L6	XP_001695840	FKBP-type peptidyl-prolyl cis-trans isomerase	26	47	168	18.021	9.22	Chloroplast	29.76	34	5.35714	9	0	0	5.95238	10	0.6
Cre16.g679550.t1.1	A8J3U1	XP_001695981	Flagellar associated protein, protease inhibitor-like protein	333	71.28	390	41.129	6.80029	Mitochondrion	25.13	48	4.10256	16	0.25641	1	0	0	1.28
Cre08.g366400.t2.1	A8J409	XP_001696050	Hypothetical protein	118	40.27	370	37.0755	4.60205	Other	52.97	84	28.3784	26	26.2162	23	4.32432	9	0
Cre09.g408300.t1.2	A8J4I5	XP_001696675	Hypothetical protein	12	39.29	112	12.6362	9.49561	Chloroplast	10.71	11	7.14286	8	0	0	38.3929	27	0
Cre09.g410250.t1.1	A8J4M8	XP_001696691	Hypothetical protein	53	72.87	188	18.7231	11.019	Chloroplast	57.45	44	54.7872	22	10.6383	17	0	0	6.91
Cre09.g411200.t1.2	A8J4Q7	XP_001696792	Rieske [2Fe-2S] protein	2	8	306	33.152	8.09	Chloroplast	35.62	48	12.7451	24	1.63399	4	8.82353	10	3.92
Cre09.g415550.t1.2	A8J4Z4	XP_001696742	Mitochondrial F1F0 ATP synthase associated 45.5 kDa protein	8	8.5	494	48.3827	9.1001	Mitochondrion	26.72	27	6.2753	10	0	0	0	0	0
Cre09.g417150.t1.2	A8J537	XP_001696763	Catalase/peroxidase	2	4	493	56.122	7.34	Other	12.17	19	1.62272	8	0.608519	2	19.0669	11	0.41
Cre12.g529651.t1.1	A8J567	XP_001696964	Ribosomal protein L7a	2	7	261	29.176	10.33	Other	49.04	35	25.2874	9	8.81226	8	69.3487	5	8.81
Cre12.g528750.t1.2	A8J597	XP_001696972	Ribosomal protein L12	2	12	166	17.594	9.06	Other	62.1	28	4.81928	8	3.61446	6	16.8675	12	4.22
Cre12.g522800.t1.2	A8J5S4	XP_001697033	Hypothetical protein	4	23.53	102	11.2538	6.55127	Other	73.53	70	0	0	0	0	10.7843	11	0
Cre12.g522600.t1.2	A8J5T0	XP_001696912	Mitochondrial cytochrome c	15	38.39	112	11.9501	9.34912	Other	9.82	11	8.03571	9	0	0	0	0	0
Cre12.g520500.t1.1	A8J5Z0	XP_001697060	Acidic ribosomal protein P0	38	45.63	320	34.553	6.41748	Other	28.44	30	15.625	13	6.875	22	23.4375	38	7.19
Cre12.g519180.t4.1	A8J641	XP_001696941	Plastid-specific ribosomal protein 7	296	35.36	560	60.0492	4.22119	Chloroplast	59.11	100	8.57143	12	13.9286	30	40.1786	5	4.82
Cre12.g517500.t1.3	A8J696	XP_001697082	Hypothetical protein	6	5.04	774	77.9167	6.22705	Other	81.27	132	28.553	94	33.2041	90	6.97674	16	2.71
Cre17.g719900.t1.2	A8J6C3	XP_001697099	Phosphoglucan water dikinase	6	3.27	978	104.229	6.56592	Chloroplast	44.07	82	8.48671	14	4.80573	25	16.0532	15	7.36
Cre17.g721250.t1.2	A8J6F1	XP_001697203	Flagellar associated protein, qilin-like protein	13	24	325	37.8271	4.91943	Other	43.7	57	2.46154	8	12.6154	21	48	156	2.46
Cre17.g724550.t1.2	A8J6L2	XP_001697145	Deflagellation inducible protein	12	30.63	111	12.7028	8.08936	Other	56.76	34	15.3153	8	3.6036	4	53.1532	59	4.5
	A8J6M9	XP_001697153	Hypothetical protein	4	33.33	81	8.81311	4.24658	Other	53.09	29	0	0	0	0	35.8025	29	0
Cre17.g726200.t1.2	A8J6P6	XP_001697253	Hypothetical protein	10	10.83	748	74.5665	7.89893	Other	75.27	151	24.8663	12	20.5882	34	0.802139	6	1.6
Cre11.g478100.t1.2	A8J728	XP_001697365	Hypothetical protein	13	48.75	160	16.6653	4.94482	Other	40	43	23.75	8	6.875	5	0	0	6.88
Cre11.g479050.t1.2	A8J746	XP_001697315	Peptidyl-prolyl cis-trans isomerase, FKBP-type	5	22.38	143	15.4872	9.46631	Other	11.89	13	0	0	1.3986	1	22.3776	32	0
Cre11.g481450.t1.2	A8J785	XP_001697332	CF0 ATP synthase subunit II precursor	31	36.84	209	22.4652	9.39307	Chloroplast	66.03	56	14.8325	12	0	0	0	0	0
Cre03.g153450.t1.2	A8J7P4	XP_001697556	Predicted protein	74	66.44	146	15.0344	5.41455	Other	43.84	24	6.84932	10	58.2192	30	17.1233	20	8.22
Cre09.g407250.t1.2	A8J7T3	XP_001697620	Flagellar associated protein	42	64.43	149	16.6375	5.2876	Other	33.56	21	6.04027	9	4.69799	4	41.6107	32	8.72
Cre09.g407700.t1.2	A8J7T7	XP_001697622	Cysteine endopeptidase	185	42.86	469	50.5703	5.65576	Other	27.08	52	7.88913	27	9.8081	37	29.8507	9	2.99
Cre09.g407750.t1.2	A8J7T8	XP_001697623	Hypothetical protein	3	25.93	108	12.3125	5.12256	Other	70.37	46	0	0	0.925926	1	45.3704	6	1.85
Cre09.g403034.t1.1	A8J801	XP_001697598	Hypothetical protein	60	63.82	199	21.4983	7.84033	Other	17.59	13	5.52764	11	0	0	0	0	0
Cre09.g405800.t1.2	A8J820	XP_001697671	Hypothetical protein	4	20.3	197	21.1935	10.0376	Chloroplast	62.94	64	12.6904	13	0.507614	1	12.1827	14	3.05
Cre05.g237400.t1.2	A8J8B3	XP_001697794	Diaminopimelate epimerase	4	7.86	318	34.3165	7.31299	Chloroplast	22.96	31	7.86164	25	1.25786	2	0	0	0
Cre16.g657550.t1.1	A8J8I6	XP_001697908	VID72-domain protein	11	11.67	600	65.7877	5.59229	Other	25.5	47	8.83333	10	9	29	37.8333	10	7
Cre16.g659150.t1.1	A8J8K9	XP_001697851	Hypothetical protein	10	6.24	561	61.3959	10.1401	Other	37.25	49	14.9733	13	8.55615	19	31.016	50	8.73
Cre16.g659950.t1.1	A8J8M5	XP_001697858	Plastid ribosomal protein S5	210	41.9	673	71.9856	4.25928	Chloroplast	64.19	120	7.7266	23	11.1441	31	49.3314	69	5.05
Cre16.g660150.t1.2	A8J8M9	XP_001697930	Ribosomal protein S20	4	15.7	121	13.3313	9.87646	Other	47.93	24	11.5702	14	8.26446	5	42.1488	51	7.44
Cre16.g662300.t1.2	A8J8R7	XP_001697878	Sm protein	2	13.4	97	11.1869	4.88135	Other	59.79	35	9.27835	9	2.06186	2	18.5567	18	4.12
Cre16.g662550.t1.2	A8J8S1	XP_001697951	Ubiquitin-like protein	14	23.65	148	16.1009	4.97021	Other	47.97	56	0	0	6.08108	8	61.4865	10	4.05
Cre06.g278086.t1.1	A8J990	XP_001698044	Hypothetical protein	62	76.07	117	12.4784	4.99561	Other	27.35	30	0	0	0	0	0	0	0
Cre16.g655150.t1.2	A8J995	XP_001698202	Predicted thylakoid lumen protein	17	52.44	246	26.1259	7.94287	Chloroplast	30.89	27	15.0407	21	0.406504	1	12.1951	30	2.03
Cre16.g652550.t1.2	A8J9D9	XP_001698149	Plastid ribosomal protein L24	22	31.18	170	18.259	10.2427	Chloroplast	38.82	21	5.88235	10	4.11765	6	25.2941	28	5.29
Cre16.g651550.t1.2	A8J9F6	XP_001698234	Mitochondrial transcription termination factor	4	11.54	234	25.7026	9.40771	Chloroplast	42.74	19	10.2564	9	0.854701	1	5.55556	13	2.99
Cre16.g650800.t1.1	A8J9H2	XP_001698162	Mitochondrial inner membrane translocase	8	32.91	79	8.74407	7.03467	Chloroplast	20.25	16	10.1266	8	0	0	0	0	2.53
Cre16.g650550.t1.2	A8J9H8	XP_001698246	Flagellar associated protein, nucleoside diphosphate kinase-like protein	82	32	150	16.5305	6.56592	Other	26.67	17	0	0	0	0	0	0	0
Cre04.g214503.t1.1	A8J9T0	XP_001698669	Ribosomal protein S12	237	72.86	140	15.0604	4.90674	Other	18.57	23	0	0	0	0	0	0	0
Cre11.g467712.t1.1	A8J9W7	XP_001698782	Hypothetical protein	15	17.68	577	62.4898	4.70361	Mitochondrion	83.54	125	34.8354	28	6.41248	11	33.7955	5	1.56
Cre11.g467707.t1.1	A8J9X1	XP_001698736	Mitochondrial F1F0 ATP synthase, delta subunit	94	38.61	202	21.1586	4.85596	Mitochondrion	32.18	30	7.42574	15	0	0	0	0	0
	A8JA60	XP_001698830	Hypothetical protein	34	44.83	174	18.2508	6.26514	Other	41.95	33	18.9655	15	1.72414	2	0	0	3.45
Cre16.g687294.t1.1	A8JA70	XP_001698857	Ferredoxin thioredoxin reductase, variable chain	23	47.79	113	12.3313	9.08545	Chloroplast	23.01	13	10.6195	12	2.65487	3	0	0	0
Cre16.g689087.t1.1	A8JAH1	XP_001698908	Reticulon-like protein	2	11	353	38.184	9.26	Other	24.93	23	4.81586	9	7.08215	19	8.78187	31	3.97
Cre14.g615000.t1.1	A8JAQ8	XP_001699051	Hypothetical protein	15	56.83	139	15.3613	6.99072	Other	14.39	10	9.35252	13	0	0	45.3237	5	2.16
Cre14.g615100.t1.2	A8JAR0	XP_001699002	Hypothetical protein	10	48.57	140	15.4585	7.06396	Other	31.43	20	10	14	0.714286	1	35.7143	43	5.71
Cre13.g603700.t1.2	A8JAV1	XP_001699068	Actin	56	21.22	377	41.8089	5.47803	Other	20.16	21	3.44828	13	0.530504	2	6.36605	8	0
Cre13.g605150.t1.2	A8JAX1	XP_001699077	Superoxide dismutase [Mn]	15	26.01	223	24.8368	8.14795	Mitochondrion	13.45	23	3.58744	8	0	0	0	0	0
Cre16.g669650.t1.2	A8JB48	XP_001699173	Translational inhibitor protein	62	79.23	130	13.3921	5.45264	Other	24.62	31	6.15385	8	0	0	0	0	0
Cre16.g690500.t1.2	A8JB67	XP_001697864	Ubiquinol:cytochrome c oxidoreductase 8 kDa subunit	13	82.61	69	7.97264	5.73193	Other	17.39	12	15.942	11	0	0	55.0725	38	0.62
Cre16.g689650.t1.2	A8JB85	XP_001699190	Autophagy protein	6	23.13	134	15.2571	7.40088	Other	41.04	50	16.4179	22	1.49254	1	30.597	41	8.96
Cre16.g691000.t1.2	A8JBF2	XP_001699339	Organellar elongation factor P	31	72.04	186	20.7457	6.22705	Other	22.58	19	0	0	1.6129	3	22.5806	42	3.23
Cre16.g692751.t1.1	A8JBH7	XP_001699351	Protein disulfide isomerase	30	35.25	139	15.2597	6.66846	Other	25.18	29	5.7554	8	0.719424	1	25.8993	36	0.72
	A8JBU3	XP_001699398	Eukaryotic initiation factor	4	7.14	406	42.3549	7.18115	Other	32.76	32	0	0	1.47783	3	7.38916	14	0
Cre03.g213425.t1.1	A8JBX5	XP_001699418	Cytochrome c oxidase assembly protein	4	21.79	156	16.4864	8.35303	Other	32.69	24	10.2564	16	5.76923	5	5.12821	8	1.92
Cre11.g467770.t1.1	A8JC04	XP_001699523	Phosphoglycerate kinase	11	20	462	49.001	8.85	Chloroplast	22.08	26	5.19481	9	0	0	1.08225	5	0
Cre11.g467773.t1.1	A8JC06	XP_001699525	Predicted protein	8	22.34	197	20.3239	9.67139	Chloroplast	48.73	66	10.1523	20	1.01523	1	0	0	4.57
Cre11.g467550.t1.2	A8JC18	XP_001699489	Predicted protein	20	20.21	381	40.7829	9.29053	Chloroplast	21	23	14.4357	8	0	0	10.7612	13	2.36
Cre11.g468450.t1.2	A8JC40	XP_001699499	Centrin	4	17	169	19.447	4.81	Other	59.76	42	14.7929	25	7.10059	9	82.8402	30	5.92
Cre11.g468550.t1.2	A8JC42	XP_001699500	Transmembrane ATPase	28	49.09	110	11.7772	9.40771	Other	47.27	47	20	8	0	0	43.6364	48	3.64
Cre07.g337100.t1.2	A8JCG7	XP_001700088	Predicted protein	17	63.3	109	10.7393	9.979	Chloroplast	51.38	48	30.2752	33	16.5138	18	0	0	14.68
Cre13.g589450.t1.2	A8JCP3	XP_001700220	Predicted protein	20	19.65	692	70.2396	5.33838	Mitochondrion	49.86	100	13.5838	25	2.60116	8	5.34682	37	1.73
Cre01.g061077.t1.1	A8JCS8	XP_001700192	Predicted protein	22	43.96	273	29.1945	7.10791	Chloroplast	42.12	48	16.4835	14	0	0	0	0	0.73
Cre01.g069107.t1.1	A8JCU9	XP_001700244	Cytochrome c oxidase assembly protein	5	36.92	65	7.51163	8.88037	Other	46.15	14	0	0	0	0	98.4615	28	0
Cre01.g007051.t1.2	A8JCX9	XP_001700313	Ribosomal protein L40	220	66.41	128	14.691	9.92041	Other	41.41	24	14.8438	19	7.03125	3	49.2188	49	14.04
Cre01.g002300.t1.2	A8JD64	XP_001700372	Peptidyl-prolyl cis-trans isomerase, cyclophilin-type	7	25.58	172	18.368	7.78174	Other	11.05	11	0	0	1.74419	2	20.3488	6	0
Cre17.g715500.t1.2	A8JDA2	XP_001700391	Predicted protein	22	45.26	232	25.348	8.48486	Chloroplast	32.33	32	9.48276	13	9.05172	10	19.3966	12	8.62
Cre17.g715250.t1.2	A8JDA7	XP_001700442	Acetyl-coa biotin carboxyl carrier	5	11	228	23.561	8.62	Chloroplast	64.04	57	21.9298	24	7.01754	9	0	0	6.14
Cre12.g494850.t1.2	A8JDN2	XP_001700526	Adenylate kinase 3	143	65.91	264	29.062	6.07471	Chloroplast	54.17	44	9.84848	26	0.757576	1	14.3939	38	1.89
Cre12.g494750.t1.2	A8JDN4	XP_001700557	Plastid ribosomal protein S20	17	39.16	166	18.237	10.1548	Chloroplast	54.22	49	13.253	10	2.40964	4	50	44	6.02
Cre12.g494450.t1.2	A8JDN8	XP_001700529	Plastid ribosomal protein S16	11	28.91	128	14.4391	10.3892	Chloroplast	37.5	26	7.8125	10	0	0	38.2812	5	0
Cre15.g636050.t1.2	A8JDW2	XP_001700629	Predicted protein	39	26.02	246	26.5725	6.56592	Chloroplast	27.64	56	8.94309	22	0	0	0	0	0.81
	A8JE12	XP_001700660	Predicted protein	2	18.07	166	17.747	8.77783	Chloroplast	30.12	39	10.8434	18	1.80723	2	36.747	61	4.22
Cre17.g741450.t1.2	A8JE91	XP_001701113	Chaperonin 60B1	22	21.72	580	61.9344	6.69775	Chloroplast	46.21	56	2.41379	14	0.517241	1	10	10	2.41
Cre15.g637100.t1.2	A8JEC1	XP_001701149	Hypothetical protein	14	13.91	381	38.3447	5.30029	Other	77.69	220	17.0604	22	44.6194	29	0	0	0.26
g15426.t1	A8JEE6	XP_001701147	Hypothetical protein	4	5.59	447	50.3305	6.75635	Mitochondrion	37.58	43	4.69799	11	0.447427	1	24.6085	22	0.22
g1884.t1	A8JEJ5	XP_001701186	Vacuolar sorting receptor	2	4	700	74.1448	5.5542	Other	24	59	1.42857	10	12	43	12.4286	16	2.86
Cre08.g372000.t1.2	A8JEU3	XP_001701296	Hypothetical protein	21	33	300	32.936	6.32861	Chloroplast	39.33	45	18.6667	9	1.33333	4	12	10	2.67
Cre08.g372100.t1.2	A8JEU4	XP_001701326	Heat shock protein 70A	66	25.81	651	71.1704	5.37646	Other	36.56	37	5.06912	12	7.06605	26	22.8879	5	3.07
Cre08.g373250.t1.2	A8JEW4	XP_001701305	20S proteasome alpha subunit B	4	14.89	235	25.393	5.04639	Other	19.57	10	3.82979	9	0	0	2.12766	5	0
Cre11.g467569.t1.1	A8JF15	XP_001701377	Chloroplast ATP synthase delta chain	8	18.72	219	23.9798	8.71924	Chloroplast	22.83	40	0	0	0	0	0	0	0
Cre16.g664400.t1.2	A8JFA1	XP_001701480	Predicted protein	4	18.38	136	14.7544	6.15088	Other	29.4	20	8.82353	12	0.735294	1	0	0	0
Cre16.g663900.t1.2	A8JFB1	XP_001701485	Porphobilinogen deaminase	2	6.59	349	37.3487	8.92432	Chloroplast	25.21	47	7.44986	26	0	0	7.16332	25	0
Cre11.g475850.t1.2	A8JFP5	XP_001702009	DnaJ-like zinc-finger protein	13	21.94	196	21.0943	8.54346	Chloroplast	39.29	19	23.4694	16	6.63265	13	16.3265	5	7.65
Cre07.g353450.t1.2	A8JFR9	XP_001702039	Acetyl CoA synthetase	2	3.9	667	73.1766	7.35693	Other	18.44	34	0	0	0	0	10.1949	7	0
Cre01.g005050.t1.1	A8JFZ2	XP_001702108	Hypothetical protein	105	22.87	870	96.6545	6.12549	Other	29.2	35	1.49425	13	0.804598	5	45.8621	117	1.38
Cre01.g004950.t1.1	A8JFZ4	XP_001702109	Hypothetical protein	58	58.08	229	24.3133	5.04639	Other	32.75	23	0	0	0	0	0	0	0
Cre01.g004900.t1.2	A8JFZ7	XP_001702110	Hypothetical protein	82	68.81	218	22.4985	6.21436	Other	25.69	22	3.66972	8	0.917431	1	0	0	0
Cre02.g095069.t1.1	A8JG35	XP_001702174	Hypothetical protein	4	13.37	172	18.0765	9.5249	Chloroplast	16.86	27	8.72093	15	0	0	0	0	0
Cre02.g095072.t1.1	A8JG37	XP_001702154	Flagellar associated protein	2	21.53	144	16.176	7.53271	Other	25.69	27	5.55556	8	16.6667	18	64.5833	26	6.25
Cre05.g233050.t1.2	A8JG73	XP_001702217	Flagellar associated protein	332	59.44	180	19.0446	4.66553	Other	48.89	30	6.66667	12	2.22222	3	22.7778	41	0.56
Cre12.g497300.t2.1	A8JGM1	XP_001702364	Rhodanese-like Ca-sensing receptor	31	25.13	378	38.9129	9.18799	Chloroplast	49.74	60	11.9048	32	2.91005	11	0	0	3.44
Cre02.g119900.t1.2	A8JGQ3	XP_001702410	Papain-type cysteine protease	35	23.82	382	42.5291	6.32861	Other	26.18	35	10.2094	18	8.90052	14	44.5026	106	8.12
Cre02.g119550.t1.2	A8JGR1	XP_001702443	NaCl-inducible protein	18	35.58	104	11.8493	9.40771	Other	31.73	22	0	0	0	0	35.5769	10	0
Cre02.g118850.t1.2	A8JGS4	XP_001702418	Acyl-coa-binding protein	30	70	90	9.92996	7.1665	Other	34.44	20	0	0	4.44444	2	100	90	0
Cre02.g117550.t1.2	A8JGU6	XP_001702458	Predicted protein	36	55.6	232	23.678	5.12256	Other	66.38	46	21.5517	10	6.03448	5	21.1207	19	3.02
Cre07.g325755.t1.1	A8JGZ8	XP_001702859	YCII-related protein	24	34.4	125	13.7533	9.5249	Chloroplast	36	28	0	0	0	0	4	5	0
Cre07.g325734.t1.1	A8JH12	XP_001702884	Predicted protein	64	28.17	142	15.8171	6.56592	Other	31.69	19	0	0	2.11268	3	45.7746	36	1.41
Cre03.g182551.t1.2	A8JH68	XP_001702952	Plastocyanin, chloroplast precursor	226	57	145	14.866	6.79	Chloroplast	26.21	38	22.069	32	0	0	6.89655	10	0
Cre12.g513200.t1.2	A8JH98	XP_001702971	Enolase	128	44.23	477	51.5701	5.37646	Other	23.9	28	1.67715	8	1.46751	4	14.8847	64	0.42
Cre12.g513750.t1.1	A8JHA9	XP_001702999	Glutaredoxin, CPYC type	46	51.56	128	13.6891	9.5542	Chloroplast	18.75	9	7.03125	9	0	0	0	0	0
Cre12.g560150.t1.2	A8JHQ7	XP_001703135	Small rab-related GTPase	4	14.78	203	22.5845	6.21436	Other	14.29	28	5.91133	12	6.89655	12	18.7192	6	7.88
	A8JHS0	XP_001703200	Glyceraldehyde 3-phosphate dehydrogenase, minor splicing variant	6	13.21	318	34.0793	6.72705	Other	15.72	31	3.45912	11	2.83019	9	2.20126	7	3.46
Cre12.g484050.t1.2	A8JHU2	XP_001703188	Ribosomal protein L36	44	59.18	98	11.1195	11.6636	Other	76.53	75	8.16327	8	18.3673	10	74.4898	73	12.24
	A8JHU3	XP_001703168	RNA polymerase subunit	4	23.23	99	10.9503	6.03662	Other	28.28	12	25.2525	16	1.0101	1	0	0	1.01
Cre12.g515850.t1.2	A8JHX0	XP_001703230	PCNA proliferating cell nuclear antigen	4	11.19	268	29.703	4.77979	Other	31.34	34	0	0	8.95522	9	13.4328	31	5.22
Cre12.g516200.t1.2	A8JHX9	XP_001703215	Elongation factor 2	19	13.02	845	94.1486	5.88428	Other	29.1	42	2.24852	9	1.6568	4	8.40237	15	2.37
	A8JI01	XP_001703568	Flagellar associated protein	3	12	182	18.718	5.44	Mitochondrion	39.01	27	0	0	1.0989	2	0	0	2.75
Cre07.g357850.t1.2	A8JI94	XP_001703679	Ribosomal protein L22	19	26.77	127	14.4518	9.5249	Other	29.1	15	12.5984	16	0	0	52.7559	67	0.79
g5049.t1	A8JIB7	XP_001703692	Chaperonin 60A	163	50.69	580	61.7398	5.61768	Chloroplast	47.24	68	5.17241	22	3.7931	19	8.62069	5	3.97
Cre08.g358562.t1.1	A8JIE0	XP_001703710	Chaperonin 20	30	43.06	216	23.5108	5.21143	Other	27.31	52	9.72222	13	24.0741	52	59.2593	7	2.78
Cre08.g358556.t1.1	A8JIE5	XP_001703723	Ribosomal protein S29	7	66.07	56	6.48816	9.59814	Other	0	0	0	0	0	0	100	56	0
	A8JIG1	XP_001703741	Predicted protein	4	26.43	140	14.5646	8.26514	Other	59.29	48	0	0	6.42857	4	0	0	5
Cre01.g004000.t1.2	A8JIH3	XP_001703763	Predicted protein	54	55.3	264	30.223	8.6167	Chloroplast	25	14	13.2576	12	0	0	29.1667	18	0
Cre17.g718900.t1.2	A8JII9	XP_001703774	Flagellar associated protein	21	9.82	1202	122.358	7.02002	Other	63.89	111	17.3877	20	28.8686	152	7.98669	27	4.91
Cre13.g574500.t1.1	A8WCT5	ABW87266	Ferritin 2	4	8.72	298	32.4062	5.92236	Chloroplast	42.62	42	17.7852	14	9.73154	19	17.7852	10
	D5LB05	ADF43185	PR46am	5	52.08	96	10.3616	9.99365	Other	30.21	14	9.375	9	1.04167	1	0	0
Cre06.g252650.t1.2	D5LB14	ADF43194	LEU1Sm	120	72.43	214	23.3587	6.55127	Chloroplast	29.44	23	0	0	0	0	21.9626	6
Cre03.g156600.t1.2	E9N731	ADU60360	Glutamyl-tRNA reductase binding protein	20	31.88	298	31.6198	5.49072	Chloroplast	40.94	31	7.04698	21	11.745	24	9.0604	27
Cre06.g309100.t1.2	I2FKQ9	CBL93634	Mitochondrial chaperonin 60 precursor	15	12.7846	571	60.429	6.15	Mitochondrion	36.78	31	0	0	0.350263	1	0	0
Cre09.g394701.t1.1	M1ZMJ6	DAA64393	Morphogenic-related protein	6	48.15	162	17.3317	8.19189	Chloroplast	33.95	43	20.9877	21	10.4938	11	0	0
Cre02.g088200.t1.2	O48949	XP_001701755	Protein disulfide isomerase 1	90	41.54	532	58.2006	4.95752	Other	19.17	29	7.33083	23	7.14286	25	19.5489	29	5.83
	P00877	NP_958405	Ribulose-1,5-bisphosphate carboxylase/oxygenase large subunit	12	13	475	52.509	6.6	Chloroplast	9.89	15	1.89474	9	0	0	9.47368	8	0.21
	P06541	P06541	ATP synthase subunit beta, chloroplastic	8	10.6	481	52.0071	5.32568	Chloroplast	32.22	46	1.6632	8	0.2079	1	0	0	0.21
	P07891	ACJ50112	ATP synthase CF1 epsilon subunit	29	39.01	141	15.365	6.13818	Chloroplast	29.8	17	0	0	0.70922	1	28.3688	5	0
Cre12.g550850.t1.2	P11471	P11471	Oxygen-evolving enhancer protein 2	218	58.78	245	25.8833	9.11475	Chloroplast	13.47	14	9.79592	24	0	0	6.12245	9
Cre12.g560950.t1.2	P14224	1613444B	Photosystem I P35 protein	3	15	126	13.215	10.48	Chloroplast	24.6	31	19.0476	24	0	0	0	0
	P23489	P23489	Ribulose-1,5-bisphosphate carboxylase/oxygenase activase	6	8.33	408	45.0108	8.54346	Chloroplast	38.48	49	5.88235	24	0.245098	1	22.549	21
	P26526	NP_958406	ATP synthase subunit alpha	2	5	508	54.718	5.52	Chloroplast	39.17	44	5.70866	12	0	0	0	0	0.59
	P36495	CAA63385	ORF1995	2	2	1995	232.05	10.23	Chloroplast	30.33	68	4.5614	27	7.26817	38	57.2932	60	3.81
	P41758	P41758	Phosphoglycerate kinase	39	25.38	461	48.9771	8.68994	Chloroplast	18.22	21	3.90456	18	0	0	3.68764	7	0
	P50884	P50884	60S ribosomal protein L12	4	17.83	157	16.6231	9.0708	Other	52.87	28	0	0	2.54777	4	17.8344	12	4.22
	P52908	P52908	14-3-3-like protein	3	10.04	259	29.4958	4.99561	Other	35.91	36	4.6332	12	6.94981	16	37.0656	5	2.43
Cre03.g194850.t1.2	P93106	XP_001693118	Malate dehydrogenase	27	27.89	355	36.5785	8.27979	Chloroplast	23.1	22	5.07042	18	0	0	0	0	0
Cre01.g005450.t1.2	Q27YU4	XP_001702125	Radial spoke protein 10	22	51.39	216	22.4408	9.24658	Chloroplast	78.24	96	10.6481	8	6.94444	5	4.62963	10	3.24
Cre07.g334800.t2.1	Q2HZ23	XP_001700106	Apoferredoxin	7	41.98	131	14.0389	5.93506	Chloroplast	30.53	15	6.87023	9	0	0	0	0	0
Cre06.g306350.t1.2	Q2HZ24	ABC88602	Putative ferredoxin	4	23	187	19.71	5.68	Chloroplast	39.57	41	18.7166	35	2.13904	4	0	0	8.56
Cre06.g306350.t1.2	Q2HZ24	XP_001691381	Apoferredoxin	13	28.88	187	19.7086	5.68115	Chloroplast	39.6	41	18.7166	35	2.13904	4	0	0	8.56
Cre05.g234550.t1.2	Q42690	XP_001700659	Fructose-1,6-bisphosphate aldolase	17	23.34	377	40.9589	8.74854	Chloroplast	31.3	34	11.9363	22	2.91777	7	16.7109	57	3.45
Cre13.g570600.t1.2	Q4U0V9	XP_001693726	CTR type copper ion transporter	20	14.45	602	63.2698	5.33838	Other	21.26	61	9.13621	14	3.15615	11	10.6312	5	4.49
	Q52WZ8	XP_001695399	Predicted protein	4	8.26	242	26.8108	8.6167	Other	46.28	69	5.78512	14	5.78512	8	4.54545	11	1.65
Cre03.g190950.t1.2	Q540H1	XP_001691876	Tubulin alpha-1 chain	15	20.84	451	49.5545	5.13525	Other	15.96	38	3.7694	17	3.54767	14	9.97783	45	3.55
Cre13.g583550.t1.2	Q66YD0	XP_001693830	Vesicle inducing protein in plastids 1	120	66.67	288	31.5926	9.37842	Chloroplast	65.97	51	18.75	30	6.25	5	34.375	6	2.78
Cre13.g568800.t1.2	Q6UKY3	XP_001693453	NADH : ubiquinone oxidoreductase 18 kDa subunit	4	20.61	165	17.9425	5.2876	Mitochondrion	52.73	38	0	0	0	0	4.24242	7	0.61
Cre16.g673109.t1.1	Q6UKY4	XP_001699275	Acyl-carrier protein	4	21.09	128	13.66	4.94482	Mitochondrion	31.25	35	6.25	8	0	0	0	0	0
Cre13.g577100.t1.2	Q6UKY5	XP_001693782	Acyl-carrier protein	176	59.83	117	12.4166	4.98291	Chloroplast	75.21	60	17.094	20	0	0	0	0	0
Cre03.g178250.t1.2	Q6UP30	XP_001703419	NADH : ubiquinone oxidoreductase 16.3 kDa subunit	20	38.31	154	16.2743	8.38232	Other	25.97	21	5.19481	8	0	0	0	0	0.65
Cre07.g333900.t1.1	Q6V504	XP_001700114	NADH : ubiquinone oxidoreductase 12.5 kDa subunit	3	18.87	106	12.5102	8.1626	Other	7.55	5	0	0	0	0	100	106	0
Cre16.g679500.t1.2	Q6V9A9	XP_001695875	NADH : ubiquinone oxidoreductase 11 kDa subunit	15	72.28	101	10.9925	8.49951	Chloroplast	31.68	10	17.8218	8	0.990099	1	0	0	0
Cre12.g496750.t1.2	Q6V9B1	XP_001702368	NADH : ubiquinone oxidoreductase subunit 8	2	10.82	231	26.4799	5.31299	Mitochondrion	35.93	20	7.79221	10	0	0	45.8874	8	3.03
Cre10.g425900.t1.2	Q75VY8	XP_001702730	Light-harvesting protein of photosystem I	5	19.46	257	28.2105	8.76318	Chloroplast	12.45	32	9.33852	24	0	0	5.05837	13	0
Cre06.g257500.t1.2	Q7X7A7	XP_001696613	14-3-3 protein	4	9.31	247	27.9851	5.021	Other	36.84	31	11.336	8	1.21457	3	33.6032	31	2.43
Cre09.g392867.t1.1	Q84X68	AAO25118	Flagella membrane glycoprotein 1B	20	2.54	4176	412.397	6.0874	Other	39.58	74	1.53257	19	1.07759	32	0	0	0.52
Cre10.g458550.t1.2	Q84X70	XP_001698389	Predicted protein	119	38.85	157	16.9357	9.12939	Chloroplast	59.87	74	0	0	28.0255	20	59.2357	28	3.18
Cre03.g169900.t1.2	Q84X79	XP_001703492	CR008 protein	12	19.67	300	32.8292	7.12256	Chloroplast	25.67	28	0	0	0	0	8.66667	26	2.33
Cre01.g052250.t1.2	Q84XR9	XP_001689786	Thioredoxin x	25	44.83	145	15.8183	9.1001	Chloroplast	16.55	11	6.2069	9	0	0	0	0	0
Cre05.g248500.t1.2	Q84XS0	XP_001700771	Thioredoxin o	27	46.67	150	16.003	8.17725	Mitochondrion	10	15	0	0	0	0	0	0	0
Cre16.g687900.t1.2	Q84Y02	AAO16495	Light-harvesting complex I protein	2	10.79	241	26.2052	8.104	Chloroplast	8.71	21	10.3734	25	0	0	9.95851	24
	Q85KI7	CAD29654	ATP synthase-associated protein ASA1	7	7	576	62.995	6.24	Mitochondrion	38.19	36	13.0208	25	0.694444	2	15.9722	38
Cre07.g325746.t1.1	Q8GUQ9	XP_001702878	Ribosomal protein L38	23	57.97	69	7.8123	9.87646	Other	56.32	33	0	0	0	0	100	69	0
Cre16.g691850.t1.2	Q8LK22	XP_001699294	Cytochrome c oxidase subunit	10	38.1	105	11.675	7.18115	Other	32.38	15	0	0	4.7619	3	25.7143	27	4.76
Cre03.g199000.t1.2	Q8LPD9	CAC94941	Putative blue light receptor	51	4.41	749	81.3441	8.47021	Chloroplast	37.25	66	7.74366	23	4.13885	13	14.2857	9
Cre09.g387800.t1.2	Q8LRU1	XP_001694533	Pre-apoferritin	331	66.27	249	27.2739	5.47803	Chloroplast	37.35	23	8.83534	14	0	0	0	0	0.4
Cre09.g390050.t1.2	Q8RV61	2IZ6_B	Structure Of Moco Carrier Protein	7	43.75	176	17.854	7.3	Other	37.5	22	5.68182	10	3.97727	4	0	0	0
Cre09.g390050.t1.2	Q8RV61	XP_001694446	Molybdenum cofactor carrier protein	18	72.12	165	16.5168	6.30322	Other	36.36	23	0	0	0	0	0	0	0
Cre02.g116750.t1.1	Q96550	XP_001699641	Mitochondrial F1F0 ATP synthase, alpha subunit	3	4.04	569	61.4759	9.51025	Mitochondrion	15.99	31	1.58172	9	0	0	1.05448	6	0
Cre02.g082500.t1.1	Q9AXJ2	AAK06774	PsaN precursor	17	33.09	139	14.7947	9.53955	Chloroplast	35.97	21	15.8273	22	0	0	0	0
Cre09.g392467.t1.1	Q9FYV4	XP_001694742	Copper chaperone	17	58.57	70	7.43091	7.95752	Other	34.29	9	17.1429	12	0	0	0	0	0
Cre03.g178500.t1.2	Q9M6B0	XP_001703258	Coiled-coil protein associated with protofilament ribbons	53	44.14	367	42.6153	6.31592	Other	64.85	78	6.26703	12	34.6049	38	90.7357	214	2.72
Cre03.g156900.t1.2	Q9ZSJ4	XP_001697526	Chlorophyll a-b binding protein of LHCII	2	12.31	268	28.6688	8.07471	Chloroplast	17.91	30	7.83582	21	2.61194	4	17.5373	47	5.22
		1UZH_W	A Chimeric Chlamydomonas, Synechococcus Rubisco Enzyme	2	11.48	122	14.275	6.04932	Other	11.48	12	10.6557	13	0	0	0	0
		2AMI_A	Solution Structure Of The Calcium-loaded N-terminal Sensor Domain Of Centrin	8	30.21	96	10.7925	5.65576	Chloroplast	40.62	39	28.125	27	4.16667	3	59.375	32
		2N0S_B	Haddock Model Of Ferredoxin And [fefe] Hydrogenase Complex	33	40	94	9.848	4.3	Other	14.89	7	8.51064	8	0	0	0	0
		4ITK_A	The Structure Of C.reinhardtii Ferredoxin 2	4	43.81	105	11.4654	4.41162	Other	29.52	13	7.61905	8	0	0	19.0476	20
