# Supplementary material for: Exploring intrinsically disordered proteins in Chlamydomonas reinhardtii
Source: Sci Rep. 2018 May 1;8:6805. doi: 10.1038/s41598-018-24772-7 (PMC5931566; doi:10.1038/s41598-018-24772-7)
Supplement: Supplementary file 3 — List of the C. reinhardtii proteins (full length) and their cellular compartment predicted by PredAlgo. [file 41598_2018_24772_MOESM3_ESM.xlsx]

## Sheet: Cellular compartment 
Scentific Reports Supplementary Information Article title: Exploring intrinsically disordered proteins in Chlamydomonas reinhardtii Authors: Yizhi Zhang, Hélène Launay, Antoine Schramm, Régine Lebrun, Brigitte Gontero
Table S4. List of the C. reinhardtii proteins (full length) and their cellular compartment predicted by PredAlgo (https://giavap-genomes.ibpc.fr). C, M, O stand for Chloroplast, Mitochondrion and Other, respectively.
Refseq accession	UniProt accession	Uniprot Protein description	Cellular compartment
XP_001694431	A0FK50	Chloroplast Rat1	M
XP_001695341	A1JHN0	Homogentisate solanesyltransferase, chloroplastic	C
XP_001692233	A2I2U7	Ferric-chelate reductase/ oxidoreductase	O
XP_001697407	A2PZB4	Predicted protein	M
XP_001692862	A2PZB6	Predicted protein	O
XP_001696473	A2PZC1	Adrenodoxin reductase	O
XP_001693685	A2PZC2	UDP-Glucose:protein transglucosylase	O
XP_001703656	A2PZC3	UDP-glucose 6-dehydrogenase	O
XP_001695032	A2PZD2	NAD-dependent epimerase/dehydratase	O
XP_001698939	A2PZD3	Putative uncharacterized protein EZY23	O
XP_001691140	A2T2X4	Intraflagellar transport protein 46	O
XP_001691840	A4PET3	Flagellar associated protein	O
XP_001697876	A5H8H8	CCB1	C
XP_001692863	A5H8H9	CCB2	C
XP_001689790	A5H8I0	CCB3	C
XP_001694326	A5H8I1	CCB4	C
XP_001696824	A5JHN7	Chloroplast Tca1 transcription factor	M
XP_001700492	A5YU14	CYP97A5	C
XP_001694345	A6Q0K5	Calvin cycle protein CP12, chloroplastic	C
XP_001698673	A6YCJ2	Molybdate transporter 1	O
XP_001697037	A7LGV1	Kinesin-like protein	O
XP_001691699	A7LNI8	HSP70 escort protein	M
XP_001697606	A7UCH9	Carbonic anhydrase	M
XP_001690096	A8HM34	Predicted protein	C
XP_001690097	A8HM35	Predicted protein	O
XP_001690098	A8HM37	Predicted protein	O
XP_001689631	A8HM38	VPS34-like PI-3-kinase	M
XP_001690099	A8HM43	Mechanosensitive ion channel	M
XP_001689634	A8HM44	Predicted protein	O
XP_001690100	A8HM46	Predicted protein	C
XP_001690101	A8HM49	Inwardly-rectifying potassium channel	O
XP_001689636	A8HM51	COP-II coat subunit	O
XP_001689637	A8HM52	Predicted protein	O
XP_001690102	A8HM54	Mismatch repair protein	M
XP_001689638	A8HM55	Predicted protein	M
XP_001689639	A8HM57	Predicted protein	O
XP_001689640	A8HM62	Predicted protein	O
XP_001689641	A8HM66	Cornichon-like protein	O
XP_001689644	A8HM71	Predicted protein	O
XP_001690107	A8HM72	N6-DNA-methyltransferase	O
XP_001689648	A8HM84	Predicted protein	O
XP_001689649	A8HM85	Predicted protein	O
XP_001690111	A8HM87	Predicted protein	M
XP_001689650	A8HM88	Predicted protein	C
XP_001690112	A8HM90	Predicted protein	M
XP_001690113	A8HM92	Thioesterase-like protein	O
XP_001689653	A8HM97	Predicted protein	M
XP_001689654	A8HMA0	Predicted protein	O
XP_001690116	A8HMA3	Predicted protein	O
XP_001689655	A8HMA6	Predicted protein	O
XP_001690118	A8HMA7	Thioredoxin-like ATP binding protein 2	O
XP_001690119	A8HMA8	Acetyl-coa biotin carboxyl carrier	C
XP_001689656	A8HMB0	Predicted protein	O
XP_001689657	A8HMB1	Predicted protein	C
XP_001689658	A8HMB4	Predicted protein	O
XP_001690121	A8HMB7	Predicted protein	M
XP_001689660	A8HMB8	Predicted protein	C
XP_001689661	A8HMC0	Calreticulin 2, calcium-binding protein	O
XP_001690122	A8HMC1	Cytochrome P450	M
XP_001689662	A8HMC2	Sulfolipid synthase	O
XP_001689663	A8HMC4	Chloroplast glycerolipid omega-3-fatty acid desaturase	C
XP_001689665	A8HMD3	Putative uncharacterized protein	O
XP_001689666	A8HMD4	Predicted protein	O
XP_001689667	A8HMD5	Predicted protein	O
XP_001690127	A8HMD7	Predicted protein	O
XP_001690129	A8HME1	Predicted protein	C
XP_001689669	A8HME3	Intraflagellar transport protein 22	O
XP_001689670	A8HME4	Ribosomal protein S2	O
XP_001689671	A8HME6	Polyadenylate-binding protein	O
XP_001689672	A8HME9	Predicted protein	O
XP_001689673	A8HMF0	Predicted protein	O
XP_001690131	A8HMF2	Flagellar associated protein	O
XP_001690132	A8HMF3	Plastid lipid associated protein	C
XP_001690134	A8HMF6	Predicted protein	O
XP_001690136	A8HMF9	Predicted protein	O
XP_001690137	A8HMG1	Peptide deformylase	C
XP_001689674	A8HMG4	RNase Z-like protein	O
XP_001690139	A8HMG5	Predicted protein	M
XP_001689675	A8HMG7	Ribosomal protein L26	C
XP_001690141	A8HMH1	Predicted protein	O
XP_001690144	A8HMH6	DnaJ-like protein	M
XP_001690145	A8HMH7	Predicted protein	O
XP_001690146	A8HMH9	Predicted protein	C
XP_001689677	A8HMI0	Predicted protein	O
XP_001690147	A8HMI1	Histidine-aspartic acid phosphotransferase 1	O
XP_001689678	A8HMI3	Predicted protein	C
XP_001690148	A8HMI5	Predicted protein	O
XP_001689679	A8HMI6	Predicted protein	M
XP_001690149	A8HMI7	Predicted protein	O
XP_001689680	A8HMI9	Predicted protein	O
XP_001689681	A8HMJ0	Predicted protein	O
XP_001689683	A8HMJ5	Predicted protein	O
XP_001690151	A8HMJ6	Predicted protein	O
XP_001689684	A8HMJ8	Cationic amino acid transporter 2	O
XP_001689686	A8HMK1	Predicted protein	O
XP_001689687	A8HMK2	Predicted protein	M
XP_001690152	A8HMK5	Predicted protein	C
XP_001690153	A8HMK7	Predicted protein	O
XP_001690155	A8HML3	Predicted protein
XP_001689692	A8HML8	Predicted protein	C
XP_001689693	A8HML9	Predicted protein	O
XP_001690157	A8HMM1	Predicted protein	O
XP_001689694	A8HMM2	Predicted protein	C
XP_001690158	A8HMM6	Predicted protein	O
XP_001690159	A8HMM7	Predicted protein	C
XP_001689696	A8HMM9	Predicted protein	M
XP_001690161	A8HMN2	Predicted protein	O
XP_001690162	A8HMN4	Predicted protein	O
XP_001689697	A8HMN5	Predicted protein	M
XP_001689698	A8HMN7	Predicted protein	O
XP_001689700	A8HMP0	Predicted protein	C
XP_001689701	A8HMP2	Predicted protein	O
XP_001690163	A8HMP3	Predicted protein	O
XP_001689702	A8HMQ1	Aconitate hydratase	M
XP_001690168	A8HMQ3	3,8-divinyl protochlorophyllide a 8-vinyl reductase	C
XP_001689703	A8HMQ7	Dimethyladenosine transferase	O
XP_001690171	A8HMR2	Predicted protein	M
XP_001689705	A8HMR5	Predicted protein	O
XP_001690173	A8HMR7	Predicted protein	C
XP_001689706	A8HMR8	Predicted protein	O
XP_001690174	A8HMS0	Predicted protein	M
XP_001690175	A8HMS2	Chlorophyll a oxygenase	C
XP_001690176	A8HMS3	Predicted protein	O
XP_001690177	A8HMS5	Predicted protein	C
XP_001690178	A8HMS7	Predicted protein	O
XP_001690180	A8HMT0	Predicted protein	C
XP_001689707	A8HMT4	Bardet-biedl syndrome 7 protein	O
XP_001690182	A8HMT6	Predicted protein	O
XP_001690184	A8HMT9	Predicted protein	M
XP_001690185	A8HMU1	Predicted protein	M
XP_001689708	A8HMU3	Predicted protein	O
XP_001690186	A8HMU5	Predicted protein	O
XP_001690188	A8HMV0	Beta-amylase	O
XP_001689710	A8HMV4	Predicted protein	O
XP_001690190	A8HMV6	Predicted protein	C
XP_001689711	A8HMV7	Predicted protein	M
XP_001690191	A8HMV8	Predicted protein	O
XP_001689712	A8HMV9	Predicted protein	M
XP_001689713	A8HMW0	Predicted protein	O
XP_001690192	A8HMW1	Predicted protein	C
XP_001689714	A8HMW2	Predicted protein	M
XP_001689715	A8HMW5	Predicted protein	C
XP_001689716	A8HMW6	Predicted protein	M
XP_001689717	A8HMW8	Predicted protein	O
XP_001689719	A8HMX2	Pyruvate-formate lyase	C
XP_001690195	A8HMX4	Predicted protein	O
XP_001689720	A8HMX6	Predicted protein	M
XP_001689721	A8HMX9	Predicted protein	O
XP_001690197	A8HMY0	Predicted extracellular protein	O
XP_001690198	A8HMY3	Predicted protein	O
XP_001689723	A8HMY6	Predicted protein	O
XP_001690202	A8HMZ1	Predicted protein	O
XP_001689724	A8HMZ4	Flagellar associated protein	O
XP_001690205	A8HMZ8	Predicted protein	O
XP_001690206	A8HMZ9	Predicted protein	C
XP_001689725	A8HN01	Predicted protein	O
XP_001689726	A8HN02	Triose phosphate translocator	C
XP_001690207	A8HN04	Predicted protein	C
XP_001690208	A8HN06	Speract/scavenger receptor, transmembrane glycoprotein	O
XP_001689727	A8HN10	DnaJ-like zinc-finger protein	M
XP_001689728	A8HN12	Catalase/peroxidase	O
XP_001689729	A8HN14	Predicted protein	C
XP_001689731	A8HN18	Predicted protein	O
XP_001689732	A8HN19	Predicted protein	C
XP_001689734	A8HN23	Ubiquitin conjugating enzyme	O
XP_001689736	A8HN27	Predicted protein	C
XP_001689737	A8HN28	Predicted protein	M
XP_001690210	A8HN30	Predicted protein	M
XP_001689738	A8HN32	Predicted protein	O
XP_001689739	A8HN35	Predicted protein	C
XP_001689740	A8HN37	Predicted protein	O
XP_001690212	A8HN39	Predicted protein	C
XP_001689741	A8HN41	Predicted protein	O
XP_001690213	A8HN42	Small rab-related GTPase	O
XP_001690214	A8HN44	Predicted protein	O
XP_001690215	A8HN48	Peptidyl-prolyl cis-trans isomerase, cyclophilin-type	O
XP_001689743	A8HN50	60S ribosomal protein L18a	O
XP_001689744	A8HN52	Glutaredoxin, CGFS type	C
XP_001690216	A8HN54	Aminotransferase, classes I and II	M
XP_001689745	A8HN58	Intraflagellar transport protein 27	O
XP_001690218	A8HN59	Predicted protein	O
XP_001690219	A8HN63	Predicted protein	M
XP_001690220	A8HN65	High light-induced nuclease	C
XP_001690221	A8HN67	RNA helicase	M
XP_001690222	A8HN69	Predicted protein	O
XP_001690223	A8HN72	Carbohydrate hydrolase-related protein	C
XP_001689748	A8HN74	Predicted protein	M
XP_001690224	A8HN76	Predicted protein	O
XP_001690225	A8HN78	Predicted protein	O
XP_001690226	A8HN80	Predicted protein
XP_001690227	A8HN81	Predicted protein	M
XP_001689749	A8HN85	Predicted protein	M
XP_001690229	A8HN87	Predicted protein	C
XP_001690230	A8HN88	Predicted protein	C
XP_001690231	A8HN90	Ring3 protein	O
XP_001689750	A8HN92	Uridine 5'-monophosphate synthase	O
XP_001689751	A8HN94	Predicted protein	C
XP_001690232	A8HN96	Predicted protein	O
XP_001689753	A8HN99	Predicted protein	O
XP_001690233	A8HNA1	Predicted protein	M
XP_001689754	A8HNA4	Predicted protein	O
XP_001690235	A8HNA5	Predicted protein	O
XP_001690237	A8HNA8	ATP synthase I-like protein	C
XP_001689755	A8HNB1	Predicted protein	O
XP_001689756	A8HNB3	Predicted protein	O
XP_001689757	A8HNB4	Predicted protein	C
XP_001689758	A8HNB6	Predicted protein	O
XP_001690241	A8HNC0	Diaminopimelate decarboxylase	C
XP_001689759	A8HNC2	Predicted protein	C
XP_001690242	A8HNC4	Predicted protein	C
XP_001689760	A8HNC5	Predicted protein	O
XP_001690243	A8HNC7	Rhomboid-like protease	O
XP_001689761	A8HNC8	Mitochondrial inner membrane translocase	C
XP_001690244	A8HNC9	Predicted protein	O
XP_001690245	A8HND2	Predicted protein	O
XP_001690246	A8HND3	Predicted protein	C
XP_001689763	A8HND6	Putative uncharacterized protein	M
XP_001689764	A8HND8	Collagen-like protein	O
XP_001689765	A8HNE0	Predicted protein	O
XP_001689768	A8HNE6	Predicted protein	M
XP_001690248	A8HNE8	Geranylgeranyl reductase	C
XP_001689769	A8HNF0	Predicted protein	C
XP_001689770	A8HNF2	Flagellar associated protein	C
XP_001690249	A8HNF8	Flagellar outer dynein arm 18 kDa light chain LC4	O
XP_001690250	A8HNG2	Predicted protein	C
XP_001689774	A8HNG4	ER lumen protein-retaining receptor	O
XP_001690251	A8HNG7	Predicted protein	C
XP_001690252	A8HNG8	Uncharacterized lumenal polypeptide	C
XP_001689776	A8HNH0	DEAD/DEAH box helicase	O
XP_001689777	A8HNH5	Predicted protein	O
XP_001689781	A8HNI3	Predicted protein
XP_001690253	A8HNI5	Aspartate aminotransferase	C
XP_001690255	A8HNJ2	Predicted protein
XP_001689784	A8HNJ6	Ubiquinol-cytochrome c oxidoreductase chaperone	M
XP_001690256	A8HNJ8	Plastid ribosomal protein L18	C
XP_001689785	A8HNK0	Predicted protein	O
XP_001689789	A8HNL1	50S ribosomal protein L20	C
XP_001689791	A8HNL6	Ubiquitin-specific protease 15-like protein	M
XP_001689793	A8HNM5	Predicted protein	O
XP_001690260	A8HNM7	Predicted protein	O
XP_001689794	A8HNN0	Predicted protein	O
XP_001689795	A8HNN1	Artemis-related DNA-crosslink repair exonuclease	O
XP_001689796	A8HNN4	Glycerol-3-phosphate dehydrogenase [NAD(+)]	M
XP_001689797	A8HNN5	Predicted protein	O
XP_001690261	A8HNN8	Predicted protein	C
XP_001690262	A8HNN9	Predicted protein	O
XP_001689799	A8HNP1	Agmatine iminohydrolase	M
XP_001690263	A8HNP2	Predicted protein	O
XP_001689800	A8HNP3	Predicted protein	O
XP_001690265	A8HNP6	Reverse transcriptase, gag-pol polyprotein	O
XP_001689804	A8HNQ0	Predicted protein	M
XP_001689805	A8HNQ3	Predicted protein	O
XP_001690268	A8HNQ4	Predicted protein	O
XP_001689806	A8HNQ5	Predicted protein	O
XP_001690269	A8HNQ6	Predicted protein	M
XP_001689807	A8HNQ7	Thioredoxin reductase	C
XP_001690270	A8HNR0	Cytochrome P450, CYP711 clan	O
XP_001689809	A8HNR1	Predicted protein	O
XP_001689810	A8HNR3	Predicted protein	C
XP_001689811	A8HNR8	Predicted protein	O
XP_001690273	A8HNR9	Predicted protein	O
XP_001690274	A8HNS1	Predicted protein	O
XP_001690276	A8HNS4	Peroxisomal targeting signal 1 receptor	O
XP_001690278	A8HNT3	Predicted protein	O
XP_001689815	A8HNT4	Predicted protein	O
XP_001689817	A8HNT8	Putative uncharacterized protein RLS4	C
XP_001689818	A8HNT9	Predicted protein	O
XP_001689819	A8HNU2	Flagellar associated protein	O
XP_001690280	A8HNU4	Signal peptide peptidase-like protein	C
XP_001690281	A8HNU7	Heat shock protein 22F	C
XP_001689821	A8HNU9	Heat shock protein 22E	C
XP_001690282	A8HNV0	Radial spoke protein 14	O
XP_001689823	A8HNV3	DegP-type protease	C
XP_001689826	A8HNV8	3',5'-cyclic-nucleotide phosphodiesterase	O
XP_001689827	A8HNW0	Predicted protein	O
XP_001689832	A8HNX3	Ribosomal protein L35	O
XP_001690285	A8HNX5	Predicted protein	O
XP_001690286	A8HNX7	Predicted protein	O
XP_001689833	A8HNX9	Plastid lipid associated protein	C
XP_001690288	A8HNY3	Predicted protein	O
XP_001690289	A8HNY4	Predicted protein	O
XP_001689834	A8HNY5	Predicted protein	O
XP_001690290	A8HNY7	Predicted protein	O
XP_001689835	A8HNY8	Predicted protein	O
XP_001689836	A8HNZ0	Predicted protein	C
XP_001690291	A8HNZ1	Predicted protein	O
XP_001689837	A8HNZ2	Predicted protein	O
XP_001689839	A8HNZ7	Flagellar associated protein	M
XP_001689840	A8HNZ8	Predicted protein	O
XP_001689841	A8HP02	Predicted protein	O
XP_001690295	A8HP03	Predicted protein	M
XP_001690296	A8HP05	Predicted protein	O
XP_001689842	A8HP06	Succinate dehydrogenase [ubiquinone] flavoprotein subunit, mitochondrial	M
XP_001690297	A8HP09	Predicted protein	C
XP_001690298	A8HP10	Peptidyl-prolyl cis-trans isomerase, cyclophilin-type	O
XP_001690301	A8HP14	Predicted protein	O
XP_001689844	A8HP15	Predicted protein	M
XP_001690302	A8HP17	20S proteasome alpha subunit G	O
XP_001689845	A8HP18	Predicted protein	O
XP_001690303	A8HP19	Topoisomerase	O
XP_001689846	A8HP21	Predicted protein	O
XP_001690305	A8HP24	Predicted protein	M
XP_001689848	A8HP27	Predicted protein	O
XP_001689849	A8HP28	Anthranilate synthase beta subunit	C
XP_001690306	A8HP31	Signal peptidase, 22 kDa subunit	O
XP_001690307	A8HP33	Predicted protein	O
XP_001689851	A8HP34	Predicted protein	M
XP_001690308	A8HP36	Cell wall protein pherophorin-C2	O
XP_001690309	A8HP37	Cell wall protein pherophorin-C13	O
XP_001689852	A8HP40	Predicted protein	M
XP_001689853	A8HP43	Predicted protein	C
XP_001689856	A8HP49	Predicted protein	O
XP_001689857	A8HP50	Predicted protein	O
XP_001689858	A8HP52	Predicted protein	O
XP_001689859	A8HP55	Ribosomal protein L5	O
XP_001690314	A8HP58	Thioredoxin m	C
XP_001689861	A8HP59	Predicted protein	M
XP_001689862	A8HP61	Malonyl-CoA:acyl-carrier-protein transacylase	C
XP_001690315	A8HP62	Predicted protein	O
XP_001690316	A8HP64	UDP-N-acetylglucosamine-pyrophosphorylase	O
XP_001690317	A8HP65	Predicted protein	M
XP_001689413	A8HP70	Lipoate protein ligase	O
XP_001689865	A8HP72	Predicted protein	O
XP_001689866	A8HP73	Predicted protein	O
XP_001689867	A8HP75	Predicted protein	O
XP_001689868	A8HP76	Predicted protein	M
XP_001689414	A8HP78	Cysteine endopeptidase	O
XP_001689869	A8HP79	Predicted protein	C
XP_001689870	A8HP83	Predicted protein	O
XP_001689871	A8HP84	Glyceraldehyde-3-phosphate dehydrogenase	C
XP_001689872	A8HP88	Predicted protein	O
XP_001689873	A8HP90	Ribosomal protein L6	O
XP_001689418	A8HP92	Predicted protein	C
XP_001689874	A8HP93	Terpene cyclase/mutase family member	O
XP_001689419	A8HP94	Predicted protein	O
XP_001689875	A8HP95	Predicted protein	O
XP_001689421	A8HP98	Serine carboxypeptidase	O
XP_001689422	A8HP99	Predicted protein	O
XP_001689423	A8HPA0	26S proteasome regulatory subunit	O
XP_001689426	A8HPA3	Predicted protein	O
XP_001689427	A8HPA4	Predicted protein	O
XP_001689876	A8HPA7	Predicted protein	C
XP_001689877	A8HPB1	Predicted protein	M
XP_001689431	A8HPB3	Predicted protein	C
XP_001689432	A8HPB4	Formate/nitrite transporter	M
XP_001689434	A8HPB7	Predicted protein	C
XP_001689879	A8HPB8	Peptidyl-prolyl cis-trans isomerase	M
XP_001689880	A8HPB9	Predicted protein	C
XP_001689436	A8HPC2	Predicted protein
XP_001689437	A8HPC3	Predicted protein	O
XP_001689881	A8HPC4	Predicted protein	M
XP_001689438	A8HPC5	Predicted protein	O
XP_001689439	A8HPC7	Predicted protein	O
XP_001689440	A8HPC8	Predicted protein	M
XP_001689441	A8HPD4	Potassium channel, NKT2-like protein	O
XP_001689442	A8HPD5	Flagellar associated protein	C
XP_001689444	A8HPD9	Predicted protein	O
XP_001689886	A8HPE1	Predicted protein	O
XP_001689445	A8HPE2	Predicted protein	O
XP_001689887	A8HPE3	Predicted extracellular protein	O
XP_001689888	A8HPE5	Predicted protein	O
XP_001689889	A8HPE7	Predicted protein	O
XP_001689890	A8HPE9	Predicted protein	C
XP_001689447	A8HPF0	Predicted protein	O
XP_001689448	A8HPF1	Predicted protein	O
XP_001689450	A8HPF4	Predicted protein	O
XP_001689891	A8HPF5	Predicted protein	C
XP_001689892	A8HPF6	Predicted protein	O
XP_001689893	A8HPF8	Predicted protein	O
XP_001689894	A8HPG0	Predicted protein	O
XP_001689895	A8HPG1	Predicted protein	C
XP_001689452	A8HPG2	Predicted protein	O
XP_001689453	A8HPG3	MATE efflux family protein	M
XP_001689454	A8HPG6	Predicted protein	M
XP_001689897	A8HPG7	Predicted protein	O
XP_001689455	A8HPG8	Peroxiredoxin, type II	C
XP_001689456	A8HPG9	Predicted protein	O
XP_001689900	A8HPH5	Predicted protein	C
XP_001689901	A8HPH6	Predicted protein	C
XP_001689459	A8HPH7	Predicted protein
XP_001689460	A8HPH8	Defective in cullin neddylation protein	C
XP_001689461	A8HPI1	Acetylglutamate kinase-like protein	C
XP_001689462	A8HPI2	Predicted protein	O
XP_001689903	A8HPI3	Predicted protein
XP_001689905	A8HPI5	Predicted protein	O
XP_001689906	A8HPI6	Predicted protein
XP_001689909	A8HPJ0	DNA polymerase	O
XP_001689463	A8HPJ1	Predicted protein	M
XP_001689464	A8HPJ2	Light-dependent protochlorophyllide reductase	C
XP_001689911	A8HPJ5	Predicted protein	O
XP_001689912	A8HPJ9	Predicted protein	O
XP_001689913	A8HPK0	Predicted protein	O
XP_001689467	A8HPK1	Predicted protein	O
XP_001689468	A8HPK2	Predicted protein
XP_001689469	A8HPK3	Predicted protein	O
XP_001689914	A8HPK5	Predicted protein	O
XP_001689915	A8HPK6	Flagellar associated protein	O
XP_001689470	A8HPK7	Translation factor	C
XP_001689916	A8HPK8	Predicted protein	M
XP_001689471	A8HPL0	Splicing factor, component of the U5 snRNP and of the spliceosome	O
XP_001689472	A8HPL1	Predicted protein	O
XP_001689917	A8HPL2	Predicted protein	O
XP_001689918	A8HPL3	MLO-like protein	O
XP_001689473	A8HPL4	Predicted protein	C
XP_001689474	A8HPL5	Predicted protein
XP_001689919	A8HPL7	Histone methyltransferase	O
XP_001689920	A8HPL8	Dihydrolipoamide dehydrogenase	C
XP_001689476	A8HPM2	Chloroplast photosystem II-associated 22 kDa protein	C
XP_001689477	A8HPM4	Predicted protein	O
XP_001689923	A8HPM5	Chloroplast photosystem II-associated 22 kDa protein	C
XP_001689478	A8HPM6	Predicted protein	O
XP_001689924	A8HPM7	Predicted protein	C
XP_001689925	A8HPM8	Predicted protein	C
XP_001689926	A8HPM9	Predicted protein	O
XP_001689927	A8HPN0	Predicted protein	C
XP_001689479	A8HPN2	Acetyltransferase/acyltransferase	O
XP_001689928	A8HPN3	Peptidyl-prolyl cis-trans isomerase, FKBP-type	O
XP_001689480	A8HPN4	Plastid ribosomal protein S21	C
XP_001689929	A8HPN5	DNA polymerase alpha subunit two	O
XP_001689482	A8HPN7	Predicted protein	O
XP_001689930	A8HPN9	Predicted protein	O
XP_001689483	A8HPP0	Predicted protein	O
XP_001689484	A8HPP2	Quinoprotein	O
XP_001689932	A8HPP3	Predicted protein	C
XP_001689933	A8HPP5	DNA-directed RNA polymerase subunit	O
XP_001689485	A8HPP6	NEF1-like protein	C
XP_001689486	A8HPP8	Predicted protein	O
XP_001689935	A8HPP9	Protein-S-isoprenylcysteine O-methyltransferase	O
XP_001689936	A8HPQ1	Predicted protein	C
XP_001689487	A8HPQ3	Predicted protein	O
XP_001689938	A8HPQ4	Predicted protein	O
XP_001689488	A8HPQ5	Putative uncharacterized protein	O
XP_001689489	A8HPQ6	Putative uncharacterized protein	M
XP_001689490	A8HPQ8	Predicted protein	O
XP_001689940	A8HPR0	Predicted protein	O
XP_001689941	A8HPR3	Predicted protein	O
XP_001689497	A8HPS2	Sugar nucleotide epimerase	O
XP_001689499	A8HPS6	Predicted protein	O
XP_001689500	A8HPS7	Predicted protein	O
XP_001689947	A8HPS9	Putative uncharacterized protein	C
XP_001689501	A8HPT0	Putative uncharacterized protein	O
XP_001689948	A8HPT1	Predicted protein	M
XP_001689503	A8HPT5	DnaJ-like protein	O
XP_001689504	A8HPT6	Predicted protein	O
XP_001689950	A8HPT7	Predicted protein	O
XP_001689951	A8HPT8	Fumarate hydratase	M
XP_001689505	A8HPU0	Autophagy protein	O
XP_001689952	A8HPU1	Succinate dehydrogenase subunit D	O
XP_001689506	A8HPU2	Succinate dehydrogenase subunit b560	M
XP_001689507	A8HPU3	Succinate dehydrogenase subunit b560	M
XP_001689953	A8HPU4	Predicted protein	O
XP_001689508	A8HPU7	Predicted protein	O
XP_001689955	A8HPU8	Heat shock protein 22D	C
XP_001689956	A8HPU9	Predicted protein	O
XP_001689509	A8HPV0	Predicted protein	C
XP_001689957	A8HPV1	Predicted protein	M
XP_001689959	A8HPV3	Presequence protease	C
XP_001689510	A8HPV5	Predicted protein	O
XP_001689960	A8HPV6	Predicted protein	O
XP_001689511	A8HPV7	Mitochondrial inner membrane translocase	O
XP_001689514	A8HPW0	Predicted protein	O
XP_001689961	A8HPW3	Predicted protein	C
XP_001689517	A8HPW5	Predicted chloroplast-targeted protein	C
XP_001689518	A8HPW6	Predicted protein	O
XP_001689519	A8HPW7	Predicted protein	O
XP_001689520	A8HPW9	Guanylate cyclase	O
XP_001689521	A8HPX0	Predicted protein	O
XP_001689963	A8HPX1	Predicted protein	M
XP_001689523	A8HPX4	Predicted protein	O
XP_001689965	A8HPX6	Mitochondrial ribosomal protein L3	O
XP_001689524	A8HPX7	Predicted protein	M
XP_001689966	A8HPX8	Predicted protein	C
XP_001689525	A8HPX9	Predicted protein	O
XP_001689967	A8HPY0	NADP malic enzyme	M
XP_001689526	A8HPY1	Predicted protein	O
XP_001689527	A8HPY3	Predicted protein	O
XP_001689968	A8HPY4	Beta-ureidopropionase	O
XP_001689528	A8HPY5	Predicted protein	O
XP_001689969	A8HPY6	Predicted protein	O
XP_001689970	A8HPY7	Predicted protein	O
XP_001689972	A8HPY9	Predicted protein	O
XP_001689973	A8HPZ0	Predicted protein	O
XP_001689974	A8HPZ2	Major facilitator superfamily transporter	O
XP_001689975	A8HPZ4	DNA helicase	O
XP_001689530	A8HPZ5	Predicted protein	O
XP_001689977	A8HPZ7	Predicted protein	M
XP_001689978	A8HPZ8	Oligoendopeptidase	O
XP_001689531	A8HPZ9	Predicted protein	O
XP_001689980	A8HQ01	Flagellar associated protein	O
XP_001689981	A8HQ03	Predicted protein	O
XP_001689532	A8HQ05	Predicted protein	C
XP_001689982	A8HQ07	Predicted protein	O
XP_001689983	A8HQ08	Predicted protein	O
XP_001689984	A8HQ09	Predicted protein	O
XP_001689534	A8HQ11	Predicted protein	M
XP_001689535	A8HQ12	Predicted protein	C
XP_001689985	A8HQ13	Predicted protein	M
XP_001689987	A8HQ21	EMP/nonaspanin domain family protein	O
XP_001689540	A8HQ22	Component of TRAPP complex, TRS85-like protein	C
XP_001689988	A8HQ23	Predicted protein	O
XP_001689541	A8HQ26	Predicted protein	O
XP_001689543	A8HQ29	Predicted protein	O
XP_001689546	A8HQ33	Predicted protein	M
XP_001689547	A8HQ36	Arsenate reductase	O
XP_001689991	A8HQ38	Predicted protein	O
XP_001689548	A8HQ39	Predicted protein	O
XP_001689550	A8HQ42	Predicted protein	O
XP_001689551	A8HQ44	Predicted protein	O
XP_001689992	A8HQ45	Predicted protein	O
XP_001689993	A8HQ46	Metalloproteinase of VMP family	M
XP_001689994	A8HQ48	Riboflavin kinase	C
XP_001689996	A8HQ51	Flagellar associated protein	O
XP_001690000	A8HQ57	Predicted protein	M
XP_001689552	A8HQ59	Predicted protein	C
XP_001690003	A8HQ63	Predicted protein	M
XP_001690004	A8HQ64	Predicted protein	O
XP_001690005	A8HQ66	Predicted protein	M
XP_001689554	A8HQ69	Predicted protein	O
XP_001690007	A8HQ72	SR protein factor	O
XP_001690008	A8HQ73	Pepsin-type aspartyl protease	O
XP_001690009	A8HQ74	T-complex protein, eta subunit	O
XP_001690010	A8HQ77	Predicted protein	O
XP_001689556	A8HQ78	Predicted protein	O
XP_001690011	A8HQ79	Predicted protein	C
XP_001690012	A8HQ80	Monooxygenase	C
XP_001690013	A8HQ81	Ribosomal protein L11	O
XP_001690014	A8HQ84	Predicted protein	O
XP_001689557	A8HQ85	Mitochondrial inner membrane signal peptidase	O
XP_001690015	A8HQ87	Ubiquitin conjugating enzyme E2	O
XP_001689559	A8HQ89	Predicted protein	O
XP_001690016	A8HQ91	Predicted protein	O
XP_001689560	A8HQ92	Predicted protein	C
XP_001690017	A8HQ93	Thioredoxin-like protein	O
XP_001690018	A8HQ95	MATE efflux family protein	O
XP_001689562	A8HQ97	Vacuolar ATP synthase subunit H	O
XP_001689564	A8HQA1	Predicted protein	O
XP_001690020	A8HQA2	Predicted protein	O
XP_001689565	A8HQA4	Predicted protein
XP_001690022	A8HQA8	DEAD-box RNA helicase	O
XP_001690023	A8HQA9	Predicted protein	O
XP_001689567	A8HQB0	Predicted protein
XP_001689568	A8HQB2	Predicted protein	M
XP_001689569	A8HQB3	DegP-type protease	C
XP_001690024	A8HQB5	Predicted protein	O
XP_001690026	A8HQB8	Predicted protein	O
XP_001690027	A8HQB9	Predicted protein	O
XP_001690028	A8HQC2	Predicted protein	M
XP_001690029	A8HQC3	Predicted protein	O
XP_001689571	A8HQC5	Predicted protein	M
XP_001690030	A8HQC6	Predicted protein	O
XP_001690031	A8HQC9	Predicted protein	O
XP_001689573	A8HQD0	Ubiquinone/menaquinone biosynthesis methyltransferase	C
XP_001690032	A8HQD2	Predicted protein	O
XP_001689574	A8HQD3	DNA replication complex GINS protein	O
XP_001689575	A8HQD6	Separase, cell cycle protease	O
XP_001690034	A8HQD7	Aromatic amino acid hydroxylase-related protein	M
XP_001690036	A8HQE0	Predicted protein	O
XP_001689576	A8HQE1	Predicted protein	M
XP_001689577	A8HQE3	High mobility group protein	M
XP_001690037	A8HQE4	Predicted protein	O
XP_001690038	A8HQE6	Predicted protein	O
XP_001690041	A8HQF0	Subunit of retromer complex	O
XP_001690042	A8HQF3	ODA5-associated flagellar adenylate kinase	O
XP_001690043	A8HQF5	Serine/threonine protein kinase 19	C
XP_001689579	A8HQF7	Predicted protein	O
XP_001690044	A8HQF8	Predicted protein	O
XP_001689581	A8HQG3	Ribosomal protein L34	C
XP_001690048	A8HQG8	Protein phosphatase 2C-like protein	O
XP_001690049	A8HQG9	3'(2'),5'-bisphosphate nucleotidase	M
XP_001689582	A8HQH0	Predicted protein	O
XP_001690051	A8HQH4	Predicted protein	O
XP_001689583	A8HQH5	Ubiquitin carboxyl-terminal hydrolase	O
XP_001689584	A8HQH6	Predicted protein	O
XP_001689585	A8HQH9	Mitogen activated protein kinase kinase kinase 4	C
XP_001689586	A8HQI1	Predicted protein	O
XP_001690053	A8HQI4	Predicted protein	M
XP_001690054	A8HQI5	COP9 signalosome subunit	O
XP_001689587	A8HQI6	Proteasome subunit alpha type	O
XP_001689588	A8HQJ0	Predicted protein	O
XP_001690058	A8HQJ5	Predicted protein	C
XP_001690059	A8HQJ8	Subunit of the signal recognition particle	O
XP_001689589	A8HQJ9	Predicted protein	O
XP_001690060	A8HQK4	Putative uncharacterized protein	O
XP_001689593	A8HQK9	Protein with potential galactosyl transferase activity	C
XP_001690062	A8HQL1	Predicted protein	O
XP_001689595	A8HQL4	Predicted protein	C
XP_001689596	A8HQL5	Predicted protein	C
XP_001689598	A8HQM1	UDP galactose transporter	O
XP_001690065	A8HQM3	Transducin-like protein	O
XP_001689600	A8HQM6	Predicted protein	O
XP_001690067	A8HQM9	p53-induced protein 8	O
XP_001689601	A8HQN1	Predicted protein	O
XP_001690068	A8HQN2	Predicted protein	O
XP_001689602	A8HQN4	DnaJ-like protein	O
XP_001689603	A8HQN7	Predicted protein	O
XP_001690070	A8HQP0	Transaldolase	C
XP_001689605	A8HQP1	Glucokinase	C
XP_001690071	A8HQP3	Putative uncharacterized protein	C
XP_001689607	A8HQP7	Serine/threonine protein kinase	M
XP_001689609	A8HQQ2	Putative uncharacterized protein	O
XP_001689611	A8HQQ8	Predicted protein	C
XP_001690074	A8HQR4	Predicted protein	O
XP_001689613	A8HQR7	Predicted protein	O
XP_001689614	A8HQR8	Predicted protein	O
XP_001689615	A8HQS2	Mitochondrial inner membrane translocase	O
XP_001689616	A8HQS5	Predicted protein	O
XP_001689617	A8HQS7	Predicted protein	M
XP_001689618	A8HQT1	Protein disulfide isomerase	O
XP_001689620	A8HQT8	Predicted protein	C
XP_001690078	A8HQU0	Squamosa promoter binding protein	O
XP_001690081	A8HQU6	Predicted protein	O
XP_001689623	A8HQV2	Predicted protein	O
XP_001690082	A8HQV4	Predicted protein	O
XP_001689624	A8HQV9	Predicted protein	O
XP_001690085	A8HQW3	Predicted protein	O
XP_001690086	A8HQW5	Flagellar associated protein
XP_001689626	A8HQW9	Predicted protein	M
XP_001690087	A8HQX2	Predicted protein	O
XP_001690088	A8HQX4	Predicted protein	O
XP_001690089	A8HQX6	Predicted protein	M
XP_001690090	A8HQY1	Predicted protein
XP_001690091	A8HQY2	Predicted protein	O
XP_001690093	A8HQY8	Predicted protein	O
XP_001689629	A8HQZ1	Predicted protein	M
XP_001693649	A8HR32	Predicted protein	M
XP_001693397	A8HR35	Predicted protein	O
XP_001693650	A8HR39	Obg-like ATPase 1	C
XP_001693651	A8HR43	Predicted protein	O
XP_001693652	A8HR45	Flagellar associated protein	O
XP_001693653	A8HR53	Predicted protein	C
XP_001693654	A8HR60	KDEL receptor B	O
XP_001693655	A8HR67	Predicted protein	C
XP_001693401	A8HR70	NADPH:adrenodoxin oxidoreductase, mitochondrial	M
XP_001693657	A8HR79	Inositol phosphatase-like protein	C
XP_001693403	A8HR82	Predicted protein	C
XP_001693658	A8HR87	Predicted protein	O
XP_001693405	A8HR90	Predicted protein	O
XP_001693406	A8HR96	Predicted protein	O
XP_001693660	A8HR99	Predicted protein	O
XP_001693407	A8HRA2	Predicted protein	O
XP_001693661	A8HRA5	Predicted protein	O
XP_001693662	A8HRA8	Predicted protein	O
XP_001693663	A8HRB1	Predicted protein	O
XP_001693664	A8HRB3	Ubiquitin-fusion protein	O
XP_001693410	A8HRD1	Ubiquitin-like protein	O
XP_001693667	A8HRD5	Predicted protein	O
XP_001693411	A8HRD8	Predicted protein
XP_001693668	A8HRE2	Phosphoglycerate mutase	O
XP_001693412	A8HRE4	Predicted protein	C
XP_001693413	A8HRE7	Predicted protein	M
XP_001693669	A8HRF1	Predicted protein	O
XP_001693414	A8HRF5	Predicted protein	O
XP_001693415	A8HRF8	Eukaryotic translation initiation factor 3 subunit A	O
XP_001693670	A8HRG1	DNA damage signaling kinase, ATM/TEL1-related	C
XP_001693671	A8HRG5	Serine/threonine-protein kinase ATM	O
XP_001693672	A8HRG9	LYR protein	C
XP_001693673	A8HRH3	Flagellar associated protein	O
XP_001693416	A8HRH6	Predicted protein	O
XP_001693674	A8HRH9	Predicted protein	O
XP_001693417	A8HRI2	Peptide-receptor component	M
XP_001693418	A8HRI6	Magnesium and cobalt transport protein	O
XP_001693423	A8HRL0	Predicted protein	O
XP_001693424	A8HRL3	Predicted protein	O
XP_001693677	A8HRL6	Predicted protein	M
XP_001693425	A8HRL9	Predicted protein	O
XP_001693426	A8HRM3	Predicted protein	O
XP_001693427	A8HRM5	Predicted protein
XP_001693428	A8HRM9	Predicted protein
XP_001693678	A8HRN2	Predicted protein	O
XP_001693429	A8HRN5	Predicted protein	O
XP_001693682	A8HRP7	DNA-directed RNA polymerase II, 13.6 kDa polypeptide	O
XP_001693683	A8HRQ1	Predicted protein	O
XP_001693430	A8HRQ4	Solanesyl diphosphate synthase	C
XP_001693431	A8HRQ7	Predicted protein	M
XP_001693686	A8HRR9	Coatomer subunit alpha	O
XP_001693687	A8HRS2	Predicted protein	O
XP_001693688	A8HRS5	10-formyltetrahydrofolate synthetase	O
XP_001693689	A8HRS8	Small nuclear ribonucleoprotein polypeptide G	O
XP_001693690	A8HRT8	Predicted protein	M
XP_001693434	A8HRU0	Predicted protein	C
XP_001693436	A8HRU6	Predicted protein	O
XP_001693691	A8HRU9	Predicted protein	O
XP_001693437	A8HRV5	Predicted protein	O
XP_001693438	A8HRV7	Predicted protein	M
XP_001693693	A8HRW0	SOUL heme-binding protein	O
XP_001693439	A8HRW3	Predicted protein	M
XP_001693694	A8HRW6	Predicted protein	O
XP_001693695	A8HRW9	Predicted protein	O
XP_001693440	A8HRX1	Predicted protein	C
XP_001693696	A8HRX4	L-galactono-1,4-lactone dehydrogenase	O
XP_001693441	A8HRX7	Predicted protein	O
XP_001693697	A8HRY1	Predicted protein	O
XP_001693443	A8HRZ0	Histone H1	O
XP_001693699	A8HRZ4	Mitochondrial cytochrome c oxidase subunit 4, 13 kD	M
XP_001693700	A8HRZ9	Histone H2A	O
XP_001693701	A8HS02	Pre-mRNA splicing factor 18	O
XP_001693445	A8HS05	PP2A-widerborst subunit	C
XP_001693446	A8HS11	Predicted protein	O
XP_001693447	A8HS14	Glucose-1-phosphate adenylyltransferase	M
XP_001693448	A8HS16	Predicted protein	O
XP_001693703	A8HS19	Predicted protein	M
XP_001693704	A8HS24	Predicted protein	C
XP_001693705	A8HS31	Predicted protein	O
XP_001693452	A8HS34	Predicted protein	O
XP_001693709	A8HS46	Predicted protein	O
XP_001693710	A8HS48	40S ribosomal protein S3a	O
XP_001693454	A8HS59	Ribosomal protein L17	O
XP_001693455	A8HS66	Predicted protein
XP_001693456	A8HS71	Predicted protein	O
XP_001693715	A8HS74	Predicted protein	O
XP_001693457	A8HS76	Predicted protein	C
XP_001693716	A8HS79	Subunit of the signal recognition particle	O
XP_001693458	A8HS81	Predicted protein	O
XP_001693459	A8HS83	Predicted protein	C
XP_001693717	A8HS86	Predicted protein	O
XP_001693461	A8HS91	Predicted protein	O
XP_001693719	A8HS95	Predicted protein	C
XP_001693462	A8HS98	Predicted protein	M
XP_001693464	A8HSA2	Ammonium transporter	O
XP_001690683	A8HSA7	Histone H3	C
XP_001693465	A8HSB0	Histone H4	O
XP_001693722	A8HSB2	Histone H2B	O
XP_001690672	A8HSB5	Histone H2A	C
XP_001693467	A8HSC0	Predicted protein	O
XP_001693470	A8HSC7	Predicted protein	C
XP_001693725	A8HSD3	Cytidine deaminase	C
XP_001693471	A8HSD9	Predicted protein	O
XP_001693473	A8HSE5	Predicted protein	C
XP_001693728	A8HSE8	HMGB protein	O
XP_001693729	A8HSF0	Predicted protein	O
XP_001693733	A8HSG4	Predicted protein	O
XP_001693475	A8HSG6	Predicted protein	C
XP_001693476	A8HSG9	Predicted protein	O
XP_001693477	A8HSH2	Predicted protein
XP_001693734	A8HSH5	Predicted protein	O
XP_001693478	A8HSH7	Membrane transporter	O
XP_001693735	A8HSI6	Component of TRAPP complex	O
XP_001693481	A8HSJ0	DNA-directed RNA polymerases I/II/III subunit	O
XP_001693482	A8HSJ3	Predicted protein	M
XP_001693483	A8HSJ6	Predicted protein	O
XP_001693736	A8HSJ9	Anaphase-promoting complex subunit 10	O
XP_001693484	A8HSK5	Predicted protein	C
XP_001693485	A8HSL4	Phosphatidylinositol 3-kinase-related protein kinase	O
XP_001693740	A8HSM1	Tyrosine/tryptophan transporter protein	M
XP_001693487	A8HSN1	Predicted protein	O
XP_001693743	A8HSN4	Predicted protein	O
XP_001693488	A8HSN7	Protein of pantothenate kinase family	O
XP_001693489	A8HSP0	Predicted protein	O
XP_001693490	A8HSP3	Predicted protein	M
XP_001693744	A8HSP6	Histone-lysine N-methyltransferase	O
XP_001693745	A8HSP9	Predicted protein	M
XP_001693746	A8HSQ2	Flagellar associated protein	M
XP_001693748	A8HSQ9	Amine oxidase	O
XP_001693750	A8HSS0	Oligopeptidase A	C
XP_001693751	A8HSS2	Transcription factor, E2F and DP-related	O
XP_001693493	A8HSS9	Predicted protein	O
XP_001693494	A8HSU0	Predicted protein	M
XP_001693753	A8HSU1	Predicted protein	C
XP_001693495	A8HSU7	Ribosomal protein S16	O
XP_001693496	A8HSV0	Predicted protein	C
XP_001693755	A8HSV4	Predicted protein	M
XP_001693499	A8HSV8	Predicted protein	M
XP_001693500	A8HSW0	Flagellar associated protein	O
XP_001693502	A8HSX3	Predicted protein	O
XP_001693759	A8HSX5	Predicted protein	C
XP_001693503	A8HSX7	Uridine kinase	O
XP_001693504	A8HSY0	Predicted protein	O
XP_001693505	A8HSY2	Zinc-nutrition responsive transporter	O
XP_001693506	A8HSY5	Chloride channel protein	O
XP_001693508	A8HSZ0	Predicted protein	M
XP_001693510	A8HSZ4	Poly(A) polymerase	M
XP_001693512	A8HSZ9	Predicted protein	O
XP_001693760	A8HT07	Predicted protein	O
XP_001693515	A8HT10	Predicted protein	M
XP_001693761	A8HT12	Predicted protein	O
XP_001693517	A8HT17	Predicted protein	O
XP_001693518	A8HT22	Flavohemoprotein b5/b5R-like protein	O
XP_001693763	A8HT27	Flagellar associated protein, callose synthase-like protein	O
XP_001693520	A8HT30	Predicted protein	M
XP_001693764	A8HT32	Predicted protein	M
XP_001693765	A8HT37	Predicted protein	O
XP_001693766	A8HT40	Protein kinase	O
XP_001693523	A8HT45	Predicted protein	O
XP_001693525	A8HT50	Predicted protein	O
XP_001693767	A8HT55	Predicted protein
XP_001693768	A8HT57	Predicted protein	M
XP_001693769	A8HT60	Indole-3-glycerol-phosphate synthase	O
XP_001693527	A8HT63	Predicted protein	O
XP_001693770	A8HT66	Predicted protein	O
XP_001693528	A8HT69	Histone transcription regulator HIRA	O
XP_001693771	A8HT71	Predicted protein	O
XP_001693529	A8HT74	ZIP family transporter	O
XP_001693530	A8HT76	Predicted protein	O
XP_001693772	A8HT79	Predicted protein	C
XP_001693773	A8HT82	Predicted protein	C
XP_001693774	A8HT83	Predicted protein	O
XP_001693775	A8HT86	Gamma-secretase accessory subunit	O
XP_001693532	A8HT91	Aminotransferase	C
XP_001693776	A8HT94	Predicted protein	M
XP_001693535	A8HTA4	Predicted protein	M
XP_001693536	A8HTA5	Predicted protein	O
XP_001693537	A8HTA8	Bifunctional phosphoribosyl-AMP cyclohydrolase/phosphoribosyl-ATP pyrophosphatase	C
XP_001693777	A8HTB0	Predicted protein	C
XP_001693778	A8HTB3	Predicted protein	O
XP_001693779	A8HTB6	Predicted protein	C
XP_001693780	A8HTB9	Predicted protein	O
XP_001693538	A8HTC0	Predicted protein	O
XP_001693781	A8HTC3	Predicted protein	O
XP_001693539	A8HTC4	Predicted protein	O
XP_001693540	A8HTC7	Exostosin-like glycosyltransferase	O
XP_001693541	A8HTD5	Glyoxal or galactose oxidase	O
XP_001693542	A8HTD7	Glyoxal or galactose oxidase	O
XP_001693543	A8HTD9	Predicted protein	O
XP_001693783	A8HTE2	Exostosin-like glycosyltransferase	O
XP_001693544	A8HTE5	Predicted protein	O
XP_001693784	A8HTE8	Qb-SNARE protein, VTI1-family	O
XP_001693545	A8HTF1	UV-damaged DNA binding complex subunit 2 protein	O
XP_001693785	A8HTF4	Predicted protein	O
XP_001693546	A8HTF9	Predicted protein	O
XP_001693547	A8HTG4	Peptidyl-prolyl cis-trans isomerase	C
XP_001693788	A8HTG7	Glycine-rich protein	O
XP_001693548	A8HTH0	Subunit of the ESCRT-III complex	O
XP_001693789	A8HTH4	Predicted protein	O
XP_001693550	A8HTI0	Predicted protein	O
XP_001693790	A8HTI3	Predicted protein	O
XP_001693551	A8HTI5	Purple acid phosphatase	O
XP_001693552	A8HTJ3	Predicted protein	O
XP_001693553	A8HTJ6	Predicted protein	O
XP_001693793	A8HTJ9	Predicted protein	O
XP_001693554	A8HTK2	Predicted protein	C
XP_001693555	A8HTK4	Predicted protein	O
XP_001693794	A8HTK7	PsbA translation factor	C
XP_001693795	A8HTL0	Predicted protein	O
XP_001693556	A8HTL2	Predicted protein	O
XP_001693796	A8HTL5	Predicted protein	M
XP_001693797	A8HTM1	Predicted protein	C
XP_001693798	A8HTM4	Anaphase promoting complex subunit 1	O
XP_001693560	A8HTN5	Predicted protein	O
XP_001693800	A8HTP1	Predicted protein
XP_001693801	A8HTP3	ERD4-related membrane protein	O
XP_001693802	A8HTP7	Membrane transporter	O
XP_001693803	A8HTQ0	Esterase	M
XP_001693804	A8HTQ3	Predicted protein	C
XP_001693562	A8HTR0	Predicted protein	O
XP_001693564	A8HTR9	Predicted protein	O
XP_001693807	A8HTS7	Predicted protein	O
XP_001693566	A8HTT0	Predicted protein	C
XP_001693567	A8HTT3	Predicted protein	O
XP_001693568	A8HTT6	Predicted protein	O
XP_001693808	A8HTT9	Predicted protein	O
XP_001693570	A8HTU4	Predicted protein	C
XP_001693809	A8HTU6	Predicted protein	O
XP_001693811	A8HTV1	Serine/threonine-protein phosphatase 2A activator	O
XP_001693571	A8HTV6	Predicted protein	O
XP_001693572	A8HTV8	Predicted protein	O
XP_001693813	A8HTW1	Predicted protein	O
XP_001693573	A8HTW3	Predicted protein	M
XP_001693814	A8HTW5	Predicted protein	M
XP_001693574	A8HTW7	Predicted protein	O
XP_001693815	A8HTX0	Plastidic ADP/ATP translocase	O
XP_001693816	A8HTX3	26S proteasome regulatory subunit	O
XP_001693575	A8HTX4	tRNA(His) guanylyltransferase	O
XP_001693576	A8HTX7	Mitochondrial F1F0 ATP synthase associated 31.2 kDa protein	M
XP_001693577	A8HTY0	Plastid ribosomal protein L7/L12	O
XP_001693578	A8HTY3	Predicted protein	M
XP_001693817	A8HTY7	Ser/thr kinase, ABC1 family	O
XP_001693580	A8HTZ0	Predicted protein	C
XP_001693581	A8HTZ3	Predicted protein	C
XP_001693818	A8HTZ5	Predicted protein	O
XP_001693583	A8HU00	Predicted protein	O
XP_001693584	A8HU07	Predicted protein	O
XP_001693586	A8HU18	Predicted protein	O
XP_001693587	A8HU20	Mitogen-activated protein kinase, long flagella protein 4	O
XP_001693588	A8HU23	Predicted protein	O
XP_001693823	A8HU26	Predicted protein	M
XP_001693589	A8HU27	Predicted protein	O
XP_001693825	A8HU33	Predicted protein	O
XP_001693590	A8HU39	Putative uncharacterized protein	O
XP_001693594	A8HU51	Predicted protein	M
XP_001693828	A8HU53	Predicted protein	O
XP_001693829	A8HU61	Predicted protein	O
XP_001693597	A8HU66	Galactolipid galactosyltransferase	O
XP_001693832	A8HU75	Predicted protein	O
XP_001693599	A8HU77	Predicted protein	O
XP_001693833	A8HU80	Predicted protein	M
XP_001693600	A8HU82	Predicted protein	M
XP_001693834	A8HU85	Predicted protein	O
XP_001693835	A8HU88	Predicted protein
XP_001693601	A8HU94	Predicted protein	O
XP_001693602	A8HU96	Glutaredoxin/malate transporter fusion protein	O
XP_001693837	A8HU99	Predicted protein	C
XP_001693603	A8HUA1	Cilia- and flagella-associated protein 58	O
XP_001693838	A8HUA4	Predicted protein	M
XP_001693839	A8HUA7	Flagellar associated protein	O
XP_001693841	A8HUB3	Predicted protein	O
XP_001693604	A8HUB6	Predicted protein	M
XP_001693842	A8HUB8	Predicted protein	O
XP_001693843	A8HUC0	Predicted protein	M
XP_001693844	A8HUC6	Predicted protein	O
XP_001693845	A8HUC9	Glutathione S-transferase, mitochondrial	C
XP_001693846	A8HUD1	Predicted protein	O
XP_001693847	A8HUD4	Predicted protein	O
XP_001693848	A8HUD7	Predicted protein	O
XP_001693606	A8HUE0	Eukaryotic translation initiation factor 6	O
XP_001693607	A8HUF5	Predicted protein	O
XP_001693853	A8HUG8	Predicted protein	O
XP_001693610	A8HUH1	Predicted protein	O
XP_001693854	A8HUH3	Predicted protein	O
XP_001693856	A8HUH8	Predicted protein	O
XP_001693611	A8HUI0	Predicted protein	M
XP_001693613	A8HUI8	Predicted protein	C
XP_001693858	A8HUJ1	Predicted protein	O
XP_001693859	A8HUJ2	Predicted protein	O
XP_001693860	A8HUJ5	Predicted protein	O
XP_001693614	A8HUJ7	Dephospho-CoA kinase 1	O
XP_001693615	A8HUK0	Peptidyl-prolyl cis-trans isomerase	O
XP_001693617	A8HUK8	Predicted protein	C
XP_001693618	A8HUL1	Predicted protein	O
XP_001693863	A8HUL5	Cytochrome b5 protein	O
XP_001693619	A8HUL8	PAS domain protein	O
XP_001693864	A8HUM0	Predicted protein	O
XP_001693865	A8HUM2	Predicted protein	O
XP_001693866	A8HUM4	Predicted protein	O
XP_001693620	A8HUN0	Predicted protein	M
XP_001693621	A8HUN2	SR protein factor	O
XP_001693868	A8HUN4	Predicted protein	O
XP_001693622	A8HUP3	Phycocyanobilin ferredoxin oxidoreductase-like protein	C
XP_001693623	A8HUP5	Histone acetyltransferase	O
XP_001693624	A8HUP9	Inositol acyltransferase	O
XP_001693871	A8HUQ2	Predicted protein	C
XP_001693873	A8HUQ8	Predicted protein	C
XP_001693874	A8HUR1	Predicted protein	O
XP_001693626	A8HUS3	Predicted protein	O
XP_001693878	A8HUT2	Component of oligomeric golgi complex 6	O
XP_001693630	A8HUU1	Predicted protein	O
XP_001693631	A8HUU4	Predicted protein	O
XP_001693632	A8HUU7	Predicted protein	O
XP_001693633	A8HUU9	Peptidyl-prolyl cis-trans isomerase	O
XP_001693880	A8HUV4	Predicted protein
XP_001693635	A8HUW4	Predicted protein	M
XP_001693882	A8HUW9	Predicted protein	O
XP_001693637	A8HUY4	Predicted protein	M
XP_001693638	A8HUY7	Qa-SNARE Sso1/Syntaxin1, PM-type	O
XP_001693887	A8HUZ1	Kinesin-like protein	C
XP_001693639	A8HUZ3	Predicted protein	O
XP_001693889	A8HUZ6	Iron-deficiency induced protein	O
XP_001693891	A8HV05	Putative uncharacterized protein	O
XP_001693640	A8HV07	Putative uncharacterized protein	O
XP_001693641	A8HV10	Predicted protein	O
XP_001693892	A8HV13	Predicted protein	M
XP_001693642	A8HV15	Predicted protein	O
XP_001693893	A8HV18	Predicted protein	C
XP_001693643	A8HV24	Predicted protein	O
XP_001693894	A8HV27	Predicted protein
XP_001693644	A8HV30	Predicted protein	M
XP_001693645	A8HV32	Predicted protein	O
XP_001693895	A8HV37	Flagellar/basal body protein	O
XP_001693647	A8HV42	Predicted protein	M
XP_001693648	A8HV44	Predicted protein	C
XP_001696440	A8HV70	Predicted protein	M
XP_001696441	A8HV76	Predicted protein	C
XP_001696169	A8HV81	Predicted protein	O
XP_001696443	A8HV84	Translocase of mitochondrial membrane
XP_001696170	A8HV87	Predicted protein	O
XP_001696171	A8HV89	Predicted protein	O
XP_001691162	A8HV98	Histone H2B	O
XP_001690685	A8HVA3	Histone H4	O
XP_001696175	A8HVA6	26S proteasome regulatory subunit	O
XP_001696177	A8HVB3	RWP-RK transcription factor	M
XP_001696446	A8HVC1	Predicted protein	O
XP_001696180	A8HVC3	Predicted protein	C
XP_001696448	A8HVC8	Predicted protein	O
XP_001696181	A8HVD0	Predicted protein	C
XP_001696182	A8HVD5	Triacylglycerol lipase-like protein	O
XP_001696183	A8HVE0	Gamma-glutamyl hydrolase	O
XP_001696451	A8HVE3	Predicted protein	O
XP_001696184	A8HVE6	Predicted protein	O
XP_001696462	A8HVJ4	GTP binding protein	M
XP_001696195	A8HVK4	Ribosomal protein S27a	O
XP_001696464	A8HVK7	Predicted protein	C
XP_001696196	A8HVL0	Predicted protein	O
XP_001696197	A8HVL2	Predicted protein	M
XP_001696467	A8HVM0	Predicted protein	O
XP_001696198	A8HVM3	Predicted protein	O
XP_001696469	A8HVN2	Predicted protein	M
XP_001696471	A8HVN7	Transcriptional regulator-like protein	C
XP_001696200	A8HVN9	Protein kinase C binding protein	O
XP_001696472	A8HVP2	Ribosomal protein S18	O
XP_001696474	A8HVP7	Plastid ribosomal protein L10	C
XP_001696201	A8HVQ1	40S ribosomal protein S8	O
XP_001696477	A8HVR2	Predicted protein	O
XP_001696478	A8HVR4	Predicted protein	C
XP_001696203	A8HVR7	Predicted protein	O
XP_001696205	A8HVS3	Predicted protein	O
XP_001696479	A8HVT0	Predicted protein	O
XP_001696208	A8HVT2	Predicted protein	O
XP_001696480	A8HVT5	Predicted protein	C
XP_001696481	A8HVT7	Predicted protein	M
XP_001696211	A8HVU5	Phosphoglycerate mutase	O
XP_001696212	A8HVU9	Phosphoglycerate mutase	O
XP_001696213	A8HVV2	Predicted protein	O
XP_001696482	A8HVV4	Predicted protein	O
XP_001696483	A8HVV6	Predicted protein	O
XP_001696214	A8HVV8	Low-CO2-inducible membrane protein	O
XP_001696215	A8HVW1	Predicted protein	O
XP_001696484	A8HVW4	Predicted protein	M
XP_001696485	A8HVW7	Predicted protein	O
XP_001696486	A8HVX2	Predicted protein	M
XP_001696487	A8HVX4	Predicted protein	M
XP_001696217	A8HVX7	Phosphoglycolate phosphatase	M
XP_001696489	A8HVY8	NADH oxidase	C
XP_001696492	A8HVZ5	Cyclin dependent kinase	O
XP_001696220	A8HVZ9	Predicted protein	O
XP_001696493	A8HW01	Predicted protein	O
XP_001696221	A8HW07	SNF2/RAD54 family protein	O
XP_001696495	A8HW10	Predicted protein	O
XP_001696223	A8HW15	Predicted protein	M
XP_001696496	A8HW17	Predicted protein	O
XP_001696224	A8HW20	Predicted protein	O
XP_001696225	A8HW23	Predicted protein	C
XP_001696497	A8HW25	Predicted protein	O
XP_001696499	A8HW31	Predicted protein	O
XP_001696227	A8HW40	Predicted protein	O
XP_001696502	A8HW46	Phosphoinositide phospholipase C	O
XP_001696228	A8HW48	Mitochondrial substrate carrier protein	O
XP_001696229	A8HW52	Starch branching enzyme	O
XP_001696503	A8HW56	Flagellar associated protein	O
XP_001696504	A8HW59	Predicted protein	M
XP_001696505	A8HW69	Predicted protein	C
XP_001696231	A8HW70	Thioredoxin-like protein	C
XP_001696506	A8HW73	Predicted protein	C
XP_001696233	A8HW77	Predicted protein	C
XP_001696235	A8HW85	Predicted protein	O
XP_001696508	A8HW88	Predicted protein
XP_001696512	A8HW98	Predicted protein	O
XP_001696513	A8HWA5	Predicted protein	O
XP_001696238	A8HWA8	Pyridine nucleotide binding protein	C
XP_001696516	A8HWB4	Predicted protein	C
XP_001696239	A8HWB6	Predicted protein	C
XP_001696517	A8HWB9	Flagellar associated protein	O
XP_001696240	A8HWC2	NAD malic enzyme	M
XP_001696241	A8HWC5	Predicted protein	O
XP_001696242	A8HWC6	Flagellar associated protein	O
XP_001696519	A8HWD0	Predicted protein	O
XP_001696243	A8HWD3	Predicted protein	C
XP_001696245	A8HWE3	Histone H2B	O
XP_001696246	A8HWE6	Predicted protein	O
XP_001696522	A8HWE7	Lipid transfer machine permease	O
XP_001696247	A8HWF0	NimA-related protein kinase 3	O
XP_001692945	A8HWF6	Histone H2A	C
XP_001696250	A8HWG4	Predicted protein	O
XP_001696525	A8HWG5	Phospholipid scramblase	M
XP_001696251	A8HWG8	Mitochondrial substrate carrier protein	O
XP_001696526	A8HWH1	Predicted protein	O
XP_001696527	A8HWH3	Predicted protein	O
XP_001696252	A8HWH6	Signal peptide peptidase	M
XP_001696528	A8HWH9	Predicted protein	O
XP_001696529	A8HWI0	Lycopene epsilon cyclase	C
XP_001696253	A8HWI3	Bardet-biedl syndrome 5 protein	O
XP_001696254	A8HWI6	Proteasome subunit beta type	O
XP_001696255	A8HWJ7	Predicted protein	M
XP_001696258	A8HWK8	Subunit of the signal recognition particle	O
XP_001696534	A8HWL1	Predicted protein	M
XP_001696260	A8HWL8	Predicted protein	M
XP_001696536	A8HWM1	Predicted protein	M
XP_001696261	A8HWM8	Histone H2A	C
XP_001696540	A8HWN5	Predicted protein	O
XP_001696542	A8HWP4	Predicted protein	O
XP_001696265	A8HWP9	Predicted protein	O
XP_001696266	A8HWQ3	Predicted protein	O
XP_001696267	A8HWQ4	Predicted protein	M
XP_001696268	A8HWQ7	Predicted protein	O
XP_001696269	A8HWQ9	Predicted protein	O
XP_001696543	A8HWR2	Predicted protein	O
XP_001696270	A8HWR6	Predicted protein	O
XP_001696271	A8HWR8	Predicted protein	M
XP_001696272	A8HWS1	Dynein heavy chain 3	O
XP_001696273	A8HWS5	Tail-specific protease	M
XP_001696546	A8HWS8	Plastid ribosomal protein L28	C
XP_001696547	A8HWT0	Predicted protein	O
XP_001696275	A8HWT6	Putative uncharacterized protein	O
XP_001696550	A8HWV0	Predicted protein	O
XP_001696282	A8HWW7	Predicted protein	O
XP_001691675	A8HWX1	Histone H2B	O
XP_001696556	A8HWX5	Histone H2B	O
XP_001696557	A8HWY0	Predicted protein	O
XP_001696559	A8HWY6	Predicted protein	C
XP_001696286	A8HWZ1	AAAP aminoacid transporter 5	O
XP_001696561	A8HWZ6	Plastid ribosomal protein L13	C
XP_001696288	A8HWZ8	30S ribosomal protein S15	C
XP_001696290	A8HX04	Succinate dehydrogenase [ubiquinone] iron-sulfur subunit, mitochondrial	M
XP_001696291	A8HX06	Predicted protein	O
XP_001696292	A8HX08	Predicted protein	O
XP_001696562	A8HX11	Predicted protein	O
XP_001696563	A8HX13	Predicted protein	O
XP_001696293	A8HX15	Sodium/potassium-transporting ATPase alpha subunit	O
XP_001696564	A8HX24	Predicted protein	O
XP_001696565	A8HX27	Predicted protein	M
XP_001696296	A8HX31	Predicted protein	O
XP_001696567	A8HX34	R53.5-related protein	C
XP_001696297	A8HX36	Predicted protein	C
XP_001696568	A8HX38	Eukaryotic translation elongation factor 1 alpha 1	O
XP_001696569	A8HX41	Predicted protein	O
XP_001696298	A8HX44	Predicted protein	C
XP_001696300	A8HX50	Predicted protein	O
XP_001696301	A8HX52	Predicted protein	O
XP_001696302	A8HX54	Predicted protein	O
XP_001696570	A8HX57	Predicted protein	M
XP_001696303	A8HX63	Mitochondrial elongation factor P	M
XP_001696572	A8HX68	Predicted protein	O
XP_001696305	A8HX70	Phosphofructokinase family protein	C
XP_001696306	A8HX74	Phosphofructokinase family protein	O
XP_001696574	A8HX77	Small rab-related GTPase	O
XP_001696307	A8HX83	Predicted protein	O
XP_001696308	A8HX89	Cytochrome b-c1 complex subunit 7	O
XP_001696576	A8HX95	Predicted protein	O
XP_001696310	A8HX98	Patatin	O
XP_001696577	A8HX99	Peptidyl-prolyl cis-trans isomerase, cyclophilin-type	O
XP_001696311	A8HXA2	Mu1-Adaptin	O
XP_001696579	A8HXA6	Glutathione reductase	O
XP_001696312	A8HXA9	Aldose 1-epimerase	O
XP_001696314	A8HXB8	Flagellar associated protein	O
XP_001696315	A8HXC0	Predicted protein	O
XP_001696316	A8HXC3	Predicted protein	C
XP_001696581	A8HXC5	Prephenate dehydratase	C
XP_001696317	A8HXD3	Prefoldin chaperone 1	O
XP_001696584	A8HXD6	Predicted protein	M
XP_001696319	A8HXE1	High mobility group protein	O
XP_001696320	A8HXE4	Predicted protein	C
XP_001696586	A8HXE9	Predicted protein	C
XP_001696323	A8HXG2	Predicted protein	O
XP_001696589	A8HXG8	Nucleolar protein	C
XP_001691271	A8HXH0	Predicted protein	O
XP_001696326	A8HXH6	Xanthine/uracil/vitamin C permease-like protein	O
XP_001696327	A8HXH9	Predicted protein	O
XP_001696330	A8HXI8	Guanylate cyclase	O
XP_001696331	A8HXJ1	Predicted protein	O
XP_001696590	A8HXJ4	2-oxoglutarate/malate translocator	C
XP_001696591	A8HXJ7	Flagellar associated protein	O
XP_001696332	A8HXK0	DnaJ-like protein	O
XP_001696592	A8HXK4	Chloroplast proton extrusion protein cemA	M
XP_001696593	A8HXK7	Mitochondrial substrate carrier protein	O
XP_001696333	A8HXL0	UDP galactose transporter-related protein	O
XP_001696594	A8HXL3	Predicted protein	C
XP_001696334	A8HXL6	Predicted protein	O
XP_001696335	A8HXL8	Chloroplast ATP synthase gamma chain	C
XP_001696595	A8HXM1	Mitochondrial ribosomal protein L29	C
XP_001696596	A8HXM8	Predicted protein	O
XP_001696339	A8HXN9	Subunit of GARP complex	O
XP_001696340	A8HXP2	AAA-ATPase domain family protein	O
XP_001696341	A8HXP4	Guanylate cyclase	O
XP_001696598	A8HXQ1	Predicted protein	C
XP_001696599	A8HXQ3	Predicted protein	C
XP_001696600	A8HXQ5	Predicted protein	O
XP_001696343	A8HXQ8	Selenocysteine-specific elongation factor EF-Sec	O
XP_001696601	A8HXR6	Predicted protein	O
XP_001696345	A8HXR9	Predicted protein	O
XP_001696347	A8HXS7	Predicted protein	O
XP_001696350	A8HXU4	Predicted protein	O
XP_001696351	A8HXU7	Predicted protein	O
XP_001696605	A8HXV0	Predicted protein	O
XP_001696606	A8HXV1	SGNH hydrolase	O
XP_001696607	A8HXV4	Predicted protein	O
XP_001696352	A8HXV5	Predicted protein	O
XP_001696353	A8HXW0	Adaptin-interacting protein	O
XP_001696354	A8HXW3	Predicted protein of CLR family	C
XP_001696355	A8HXW6	Predicted protein	O
XP_001696609	A8HXW8	Aspartate aminotransferase	O
XP_001696356	A8HXX1	Predicted protein	O
XP_001696357	A8HXX4	Serine/threonine protein phosphatase	C
XP_001696610	A8HXX8	Predicted protein	O
XP_001696359	A8HXY3	Peptide methionine-S-sulfoxide reductase	C
XP_001696360	A8HXY9	Uncoupling protein	O
XP_001696361	A8HXZ5	Vacuolar H(+)-ATPase V0 sector, c/c' subunits	M
XP_001696615	A8HY00	Predicted protein	O
XP_001696363	A8HY05	Predicted protein	O
XP_001696616	A8HY08	Ribosomal protein L37a	O
XP_001696364	A8HY11	Predicted protein	O
XP_001696617	A8HY12	Granule bound starch synthase	O
XP_001696619	A8HY17	Acyl carrier protein thioesterase	C
XP_001696620	A8HY23	Predicted protein	M
XP_001696621	A8HY25	Predicted protein	O
XP_001696366	A8HY27	Putative uncharacterized protein	M
XP_001696369	A8HY38	Predicted protein	O
XP_001696623	A8HY41	Serine/threonine phosphatase, family 2C	M
XP_001696624	A8HY43	Thylakoid lumenal protein	C
XP_001696370	A8HY46	Histone acetyltransferase	O
XP_001696626	A8HY51	Predicted protein	O
XP_001696627	A8HY53	Predicted protein	M
XP_001696371	A8HY57	WD40 repeat protein	O
XP_001696372	A8HY60	Ezy1-like protein	C
XP_001696373	A8HY63	Chloroplast nucleoid localized protein, zygote-specific	C
XP_001696629	A8HY72	Retinoblastoma protein	O
XP_001696376	A8HY75	U5 snRNP-specific protein	O
XP_001696630	A8HY76	Hydroxyethylthiazole kinase	O
XP_001696377	A8HY79	Predicted protein	C
XP_001696631	A8HY82	Predicted protein	O
XP_001696632	A8HY88	Minus agglutinin protein	C
XP_001696379	A8HY91	Predicted protein	M
XP_001696380	A8HY93	Nuclear pre-mRNA splicing factor, component of splicing factor 3b	O
XP_001696381	A8HY95	Predicted protein	O
XP_001696382	A8HY98	Predicted protein	O
XP_001696633	A8HYA0	Predicted protein	M
XP_001696383	A8HYA3	Putative uncharacterized protein	O
XP_001696634	A8HYA9	Fumarate hydratase	M
XP_001696385	A8HYB0	Putative uncharacterized protein	M
XP_001696386	A8HYB3	Predicted protein	O
XP_001696389	A8HYC0	Nucleolar protein, component of the U3 processome	O
XP_001696390	A8HYC3	Hydroxyproline-rich glycoprotein	O
XP_001696636	A8HYD2	Ubiquitin-fold modifier 1	O
XP_001696637	A8HYD5	GCSHm	M
XP_001696392	A8HYD8	Ubiquitin carboxyl-terminal hydrolase	O
XP_001696638	A8HYE7	Predicted protein	C
XP_001696396	A8HYF1	Predicted protein	C
XP_001696397	A8HYF3	Predicted protein	M
XP_001696639	A8HYF5	Predicted protein	O
XP_001696399	A8HYF9	Predicted protein	O
XP_001696400	A8HYG2	Predicted protein	O
XP_001696401	A8HYG6	SPL2p	O
XP_001696402	A8HYG8	Isopropylmalate dehydratase, small subunit	C
XP_001696641	A8HYH1	Putative uncharacterized protein	M
XP_001696403	A8HYH4	DLA3p	M
XP_001696642	A8HYH7	DRG1m	O
XP_001696404	A8HYH9	NMDA1m	O
XP_001696643	A8HYI2	Predicted protein	M
XP_001696405	A8HYI5	PDK1p	M
XP_001696406	A8HYI8	Putative uncharacterized protein	O
XP_001696644	A8HYJ1	Chloroplast outer envelope protein	O
XP_001696407	A8HYJ4	HDH1p	C
XP_001696408	A8HYJ6	Predicted protein	M
XP_001696409	A8HYJ9	182389p	O
XP_001696645	A8HYK1	182390p	O
XP_001696646	A8HYK7	ALB3p	C
XP_001696647	A8HYK9	182392p	C
XP_001696411	A8HYL2	DNA replication factor C complex subunit 4	O
XP_001696648	A8HYL5	97782p	O
XP_001696649	A8HYL7	182394p	M
XP_001696412	A8HYL9	Low-affinity phosphate transporter	O
XP_001696650	A8HYM2	Eukaryotic initiation factor	O
XP_001696413	A8HYM5	Signal peptide peptidase	O
XP_001696651	A8HYM8	Spermine synthase	C
XP_001696415	A8HYN3	NADP-dependent malic enzyme	M
XP_001696652	A8HYN6	Predicted protein	O
XP_001696416	A8HYN9	U6 snRNA-associated Sm-like protein LSm4	O
XP_001696653	A8HYP5	Intraflagellar transport protein 43	O
XP_001696654	A8HYP8	Low CO2 and stress-induced one-helix protein	C
XP_001696657	A8HYQ6	Predicted protein	O
XP_001696419	A8HYQ9	U2 snRNP auxiliary factor, small subunit	O
XP_001696420	A8HYR2	Cobalamin-dependent methionine synthase	O
XP_001696421	A8HYR5	DNA mismatch repair MutS protein	O
XP_001696422	A8HYR6	C1, subunit of the circadian RNA-binding protein CHLAMY 1	O
XP_001696423	A8HYR9	Predicted protein	O
XP_001696425	A8HYS4	Dynamin-related GTPase	C
XP_001696426	A8HYS7	Predicted protein	O
XP_001696427	A8HYT4	UNC-50 family protein	O
XP_001696429	A8HYU2	Vacuolar H+ ATPase V1 sector, subunit C	O
XP_001696661	A8HYU5	S-adenosylmethionine synthase	O
XP_001696430	A8HYU8	Predicted protein
XP_001696432	A8HYV3	Heat shock protein 70B	C
XP_001696433	A8HYV6	Predicted protein	C
XP_001696662	A8HYV7	Predicted protein	O
XP_001696663	A8HYW0	Predicted protein	O
XP_001696436	A8HYX3	Cleavage and polyadenylation factor 6-related protein	O
XP_001696666	A8HYX6	Cytosine-C5 specific DNA methyltransferase	M
XP_001696667	A8HYX9	Predicted protein	O
XP_001696668	A8HYY1	Cytosine-C5 specific DNA methyltransferase	C
XP_001696669	A8HYY4	Actin-related protein	O
XP_001696437	A8HYY7	Mitogen-activated protein kinase kinase 1	O
XP_001696670	A8HYZ0	Predicted protein	O
XP_001696438	A8HYZ5	Protein kinase	O
XP_001696672	A8HYZ9	Predicted protein	O
XP_001696439	A8HZ02	Predicted protein	C
XP_001698280	A8HZ32	Predicted protein	C
XP_001698465	A8HZ34	Predicted protein	O
XP_001698281	A8HZ37	Predicted protein	M
XP_001698285	A8HZ53	Predicted protein	O
XP_001698286	A8HZ59	Predicted protein	O
XP_001698468	A8HZ62	Predicted protein	O
XP_001698288	A8HZ69	Predicted protein	O
XP_001698469	A8HZ72	Predicted protein	C
XP_001698290	A8HZ77	Predicted protein	M
XP_001698470	A8HZ83	Predicted protein	C
XP_001698292	A8HZ87	V-type proton ATPase subunit F	O
XP_001698293	A8HZ90	Predicted protein	O
XP_001698471	A8HZ92	Predicted protein	O
XP_001698294	A8HZ98	Predicted protein	C
XP_001698295	A8HZA1	Predicted protein	O
XP_001698296	A8HZA4	Predicted protein	M
XP_001698473	A8HZA7	Predicted protein	O
XP_001698297	A8HZB2	Predicted protein	M
XP_001698298	A8HZB5	Predicted protein	O
XP_001698475	A8HZB8	Predicted protein	O
XP_001698300	A8HZC3	Predicted protein	O
XP_001698476	A8HZC5	DNA damage inducible protein	O
XP_001698301	A8HZC8	COP-II coat subunit	C
XP_001698478	A8HZD7	Predicted protein	C
XP_001698303	A8HZE0	Predicted protein	C
XP_001698479	A8HZE3	Predicted protein	O
XP_001698304	A8HZE6	Amine oxidoreductase	M
XP_001698480	A8HZE9	Predicted protein	O
XP_001698305	A8HZF2	Integral membrane protein	C
XP_001698306	A8HZF6	Predicted protein	O
XP_001698307	A8HZF9	Predicted protein	C
XP_001698309	A8HZH0	Predicted protein	O
XP_001698484	A8HZH5	ARF-like GTPase ARLP3	O
XP_001698310	A8HZH8	Predicted protein	M
XP_001698485	A8HZI1	Predicted protein	O
XP_001698311	A8HZI4	Predicted protein	M
XP_001698486	A8HZI7	Xanthine/uracil/vitamin C permease	O
XP_001698312	A8HZJ0	Isochorismatase family protein	O
XP_001698487	A8HZJ3	Predicted protein	O
XP_001698313	A8HZJ6	Predicted protein	O
XP_001698488	A8HZJ8	SWI/SNF chromatin remodeling complex protein	M
XP_001698315	A8HZK3	Predicted protein	M
XP_001698316	A8HZK6	Predicted protein	M
XP_001698489	A8HZL2	Predicted protein	O
XP_001698490	A8HZM4	Predicted protein	O
XP_001698321	A8HZM7	Predicted protein	M
XP_001698491	A8HZM9	Predicted protein	C
XP_001698322	A8HZN2	Predicted protein
XP_001698494	A8HZP4	Predicted protein	O
XP_001698495	A8HZP7	Predicted protein	M
XP_001698498	A8HZQ4	Peroxiredoxin type II	O
XP_001698500	A8HZQ8	Predicted protein	C
XP_001698501	A8HZR1	Type I polyketide synthase	M
XP_001698502	A8HZR3	Predicted protein	O
XP_001698503	A8HZR6	Predicted protein	O
XP_001698504	A8HZR9	Predicted protein	O
XP_001698324	A8HZS1	Predicted protein	C
XP_001698509	A8HZT8	Flagellar associated protein	O
XP_001698327	A8HZU4	Predicted protein	C
XP_001698329	A8HZU9	Predicted protein	O
XP_001698330	A8HZV2	Predicted protein	O
XP_001698510	A8HZV5	Predicted protein	O
XP_001698331	A8HZV7	Predicted protein	O
XP_001698333	A8HZW6	Predicted protein	O
XP_001698512	A8HZW8	Predicted protein	O
XP_001698334	A8HZX4	Molybdopterin biosynthesis protein	O
XP_001698335	A8HZX7	Predicted protein	M
XP_001698514	A8HZY0	Predicted protein	C
XP_001698515	A8HZY2	Cell wall protein pherophorin-C14	M
XP_001698336	A8HZY5	Predicted protein	O
XP_001698517	A8HZZ1	Threonine synthase	C
XP_001698518	A8HZZ4	Alanine aminotransferase	M
XP_001698337	A8HZZ8	Predicted protein	O
XP_001698338	A8I003	Ycf32-related subunit of photosystem II	C
XP_001698521	A8I009	Predicted protein	O
XP_001698522	A8I011	Predicted protein	M
XP_001698339	A8I017	Predicted protein	C
XP_001698341	A8I029	Predicted protein	O
XP_001698342	A8I032	Mitochondrial inner membrane translocase	O
XP_001698343	A8I035	Predicted protein	O
XP_001698526	A8I038	Predicted protein
XP_001698527	A8I041	Predicted protein	O
XP_001698528	A8I046	Predicted protein	O
XP_001698529	A8I048	Predicted protein	O
XP_001698345	A8I051	Transient receptor potential ion channel protein	O
XP_001698530	A8I059	Cyclin	O
XP_001698531	A8I065	Predicted protein	O
XP_001698532	A8I068	Predicted protein	O
XP_001698348	A8I074	Small nuclear ribonucleoprotein Sm D2	O
XP_001698349	A8I081	Predicted protein	O
XP_001698350	A8I084	Predicted protein	O
XP_001698351	A8I087	Tail-specific protease	O
XP_001698535	A8I090	Predicted protein	O
XP_001698536	A8I093	Peptidyl-prolyl cis-trans isomerase, cyclophilin-type	O
XP_001698352	A8I097	Predicted protein	O
XP_001698538	A8I0A5	Predicted protein	O
XP_001698539	A8I0B6	Cytochrome c oxidase assembly protein	O
XP_001698357	A8I0B9	Predicted protein	C
XP_001698359	A8I0D4	Predicted protein	O
XP_001698544	A8I0D6	Predicted protein	O
XP_001698360	A8I0E2	Small nuclear ribonucleoprotein	O
XP_001698361	A8I0E4	Predicted protein	C
XP_001698546	A8I0E7	Predicted protein	O
XP_001698362	A8I0F0	Ring3 protein	O
XP_001698363	A8I0F2	Predicted protein	O
XP_001698364	A8I0F5	Origin recognition complex subunit 1	M
XP_001698365	A8I0G0	Predicted protein	M
XP_001698550	A8I0H0	Flagellar associated protein, quinone reductase-like protein	O
XP_001698367	A8I0H8	Predicted protein	O
XP_001698368	A8I0I1	40S ribosomal protein S24	O
XP_001698369	A8I0I4	Thioredoxin-like protein	C
XP_001698553	A8I0I6	NAC2 protein	C
XP_001698554	A8I0I9	Predicted protein	C
XP_001698370	A8I0J4	Amino acid transporter	M
XP_001698372	A8I0J9	Predicted protein	O
XP_001698373	A8I0K2	Predicted protein	O
XP_001698556	A8I0K5	Predicted protein	O
XP_001698374	A8I0K6	Predicted protein	O
XP_001698375	A8I0K9	Dehydroascorbate reductase	O
XP_001698557	A8I0L2	Predicted protein	O
XP_001698559	A8I0L7	Predicted protein	O
XP_001698376	A8I0M0	Peptidyl-prolyl cis-trans isomerase, cyclophilin-type	O
XP_001698560	A8I0M3	Predicted protein	O
XP_001698378	A8I0N2	Putative uncharacterized protein	C
XP_001698379	A8I0N5	Predicted protein	O
XP_001698380	A8I0Q1	Predicted protein	O
XP_001698381	A8I0Q4	Predicted protein	C
XP_001698567	A8I0Q7	Predicted protein	O
XP_001698568	A8I0R0	Predicted protein	O
XP_001698382	A8I0R3	Predicted protein	C
XP_001698383	A8I0R8	Predicted protein	O
XP_001698570	A8I0S0	Predicted protein	O
XP_001698384	A8I0S6	Predicted protein	O
XP_001698572	A8I0S9	Branched chain amino acid aminotransferase	O
XP_001698573	A8I0T2	Membrane protein	O
XP_001698386	A8I0T8	Predicted protein	O
XP_001698574	A8I0U1	Predicted protein	O
XP_001698387	A8I0U3	Predicted protein	O
XP_001698576	A8I0V1	Aspartokinase	C
XP_001698391	A8I0W3	Predicted protein	O
XP_001698392	A8I0W6	Predicted protein	C
XP_001698393	A8I0W7	Predicted protein	O
XP_001698578	A8I0X0	Predicted protein	M
XP_001698394	A8I0X2	Predicted protein	M
XP_001698582	A8I0Y2	Ribosomal protein L35a	O
XP_001698584	A8I0Y7	Predicted protein	O
XP_001698395	A8I0Y9	Predicted protein	O
XP_001698396	A8I0Z4	Nucleolar GTP-binding protein 1	O
XP_001698587	A8I0Z9	Predicted protein	O
XP_001698398	A8I104	Ankyrin-repeat protein	M
XP_001698588	A8I108	RabGAP/TBC protein	O
XP_001698400	A8I116	Predicted protein	M
XP_001698593	A8I130	ERD4-related membrane protein	O
XP_001698594	A8I132	Predicted protein	M
XP_001698595	A8I134	Predicted protein	O
XP_001698403	A8I137	Phosphoglycerate mutase	C
XP_001698596	A8I139	Predicted protein	O
XP_001698404	A8I142	Predicted protein
XP_001698597	A8I146	Cullin-related protein	O
XP_001698598	A8I152	Predicted protein	O
XP_001698407	A8I154	Predicted protein	M
XP_001698408	A8I157	Predicted protein	C
XP_001698599	A8I159	Predicted protein	C
XP_001698410	A8I164	Vacuolar ATP synthase, subunit A	O
XP_001698411	A8I167	Predicted protein	O
XP_001698412	A8I169	Ser/thr protein kinase	O
XP_001698600	A8I172	Predicted protein	O
XP_001698413	A8I175	N-ethylmaleimide sensitive fusion protein	O
XP_001698414	A8I177	Predicted protein	M
XP_001698415	A8I180	Basal body protein	O
XP_001698416	A8I183	Predicted protein	O
XP_001698602	A8I189	Predicted protein	O
XP_001698603	A8I190	Predicted protein	M
XP_001698417	A8I193	Predicted protein	M
XP_001698604	A8I196	Cytosine-C5 specific DNA methyltransferase	O
XP_001698418	A8I199	Predicted protein	O
XP_001698420	A8I1A4	Predicted protein	C
XP_001698605	A8I1A7	Proteasome subunit beta type	O
XP_001698421	A8I1B0	Predicted protein	M
XP_001698606	A8I1B3	Predicted protein	O
XP_001698607	A8I1B8	RNA export factor	O
XP_001698423	A8I1C1	Predicted protein	O
XP_001698426	A8I1C9	Predicted protein	O
XP_001698609	A8I1D3	Plastid ribosomal protein L33	C
XP_001698428	A8I1D6	Predicted protein	O
XP_001698610	A8I1D9	Predicted protein	O
XP_001698611	A8I1E4	Hydroxyproline-rich cell wall protein	O
XP_001698430	A8I1E6	Putative uncharacterized protein	O
XP_001698612	A8I1E7	Predicted protein	M
XP_001698613	A8I1F9	Predicted protein
XP_001698434	A8I1G4	Predicted protein
XP_001698435	A8I1H3	Predicted protein	O
XP_001698617	A8I1H5	Predicted protein	O
XP_001698618	A8I1H7	Predicted protein	C
XP_001698437	A8I1I0	Predicted protein	M
XP_001698619	A8I1I2	SOUL3-like protein	C
XP_001698438	A8I1I4	Predicted protein	O
XP_001698620	A8I1I5	Predicted protein	O
XP_001698621	A8I1I7	Predicted protein	C
XP_001698439	A8I1J2	Predicted protein	C
XP_001698440	A8I1J3	Predicted protein	M
XP_001698623	A8I1J5	Protein kinase-like protein	C
XP_001698441	A8I1J7	Transmembrane protein	C
XP_001698443	A8I1K5	Peptide methionine sulfoxide reductase	C
XP_001698626	A8I1K6	Predicted protein	O
XP_001698628	A8I1L0	Predicted protein	O
XP_001698444	A8I1L2	Predicted protein	C
XP_001698631	A8I1L7	Predicted protein	M
XP_001698445	A8I1L9	Predicted protein	O
XP_001698446	A8I1M1	Predicted protein	O
XP_001698632	A8I1M3	Predicted protein	O
XP_001698633	A8I1M5	ClpD chaperone, Hsp100 family	C
XP_001698448	A8I1M6	Predicted protein	O
XP_001698634	A8I1N6	Predicted protein	O
XP_001698635	A8I1N9	Predicted protein	O
XP_001698636	A8I1P1	PAN3-like protein	O
XP_001698637	A8I1P3	Cyclin dependent protein kinase	O
XP_001698638	A8I1P7	Predicted protein	O
XP_001698451	A8I1P9	Putative uncharacterized protein	C
XP_001698639	A8I1Q2	Predicted protein	O
XP_001698640	A8I1Q7	Predicted protein	O
XP_001698453	A8I1R3	Predicted protein	C
XP_001698642	A8I1R6	Glyoxylase family protein	C
XP_001698643	A8I1R7	Predicted protein	O
XP_001698454	A8I1S1	Predicted protein	O
XP_001698644	A8I1S4	Predicted protein	O
XP_001698455	A8I1S7	Flagellar associated protein	O
XP_001698645	A8I1T0	Oxygenase-like protein	O
XP_001698459	A8I1U2	Predicted protein	O
XP_001698646	A8I1U5	Peptidyl-prolyl cis-trans isomerase	C
XP_001698647	A8I1U9	Predicted protein	M
XP_001698460	A8I1V5	Predicted protein	O
XP_001698649	A8I1V8	Predicted protein	M
XP_001698650	A8I1W1	Predicted protein	O
XP_001698461	A8I1W3	DNA damage-sensing protein kinase	O
XP_001698462	A8I1W7	Predicted protein	O
XP_001700024	A8I1Y0	Predicted protein	O
XP_001700025	A8I1Y3	Predicted protein	O
XP_001700026	A8I1Y7	Alpha-SNAP	O
XP_001699826	A8I1Z0	Predicted protein	O
XP_001700028	A8I1Z7	Predicted protein
XP_001700030	A8I202	Qc-SNARE protein, SYP7-family	O
XP_001700031	A8I205	Qc-SNARE protein, SYP7-family	O
XP_001699827	A8I208	NADPH dependent thioredoxin reductase	C
XP_001700032	A8I211	Predicted protein	O
XP_001699829	A8I217	Predicted protein	C
XP_001699831	A8I222	Predicted protein	O
XP_001700033	A8I225	Predicted protein	M
XP_001700034	A8I232	Eukaryotic initiation factor	O
XP_001699833	A8I236	Predicted protein	C
XP_001699834	A8I243	Predicted protein	O
XP_001700036	A8I247	Predicted protein	C
XP_001700037	A8I252	Predicted protein	O
XP_001699836	A8I255	Predicted protein	O
XP_001700038	A8I261	Predicted protein	C
XP_001700039	A8I263	Aspartate aminotransferase	C
XP_001700040	A8I268	ABC transporter	O
XP_001700042	A8I274	26S proteasome regulatory subunit	O
XP_001699839	A8I282	Predicted protein	C
XP_001700043	A8I286	Predicted protein	M
XP_001700045	A8I292	Predicted protein
XP_001700046	A8I294	Predicted protein	O
XP_001699840	A8I297	Eukaryotic translation initiation factor 5A	O
XP_001699841	A8I2A0	Predicted protein	O
XP_001699842	A8I2A7	Predicted protein	O
XP_001700052	A8I2B6	Predicted protein	O
XP_001700053	A8I2B8	Predicted protein	O
XP_001699843	A8I2C0	Predicted protein	O
XP_001699844	A8I2C4	Predicted protein	C
XP_001700055	A8I2C6	Predicted protein	O
XP_001699845	A8I2C8	Predicted protein	O
XP_001700057	A8I2D2	Predicted protein	O
XP_001700058	A8I2E0	Superoxide dismutase	O
XP_001700059	A8I2E2	Predicted protein	M
XP_001700060	A8I2E4	Predicted protein	M
XP_001699849	A8I2E6	Predicted protein	M
XP_001700063	A8I2F3	FAD monooxygenase	C
XP_001700064	A8I2G1	Peptidyl-prolyl cis-trans isomerase	C
XP_001699855	A8I2G5	Predicted protein	C
XP_001700069	A8I2H7	Predicted protein	O
XP_001700070	A8I2H9	Pyridoxamine 5' phosphate oxidase-related protein	O
XP_001700071	A8I2I0	Predicted protein	O
XP_001699857	A8I2I2	Phospholipase A2	O
XP_001699858	A8I2I4	Predicted protein	O
XP_001699635	A8I2I8	Predicted protein	M
XP_001699638	A8I2J5	Predicted protein	O
XP_001699639	A8I2J7	Predicted protein	O
XP_001699861	A8I2K1	Predicted protein	O
XP_001699864	A8I2K8	Histone deacetylase	O
XP_001699640	A8I2L0	Predicted protein	O
XP_001699865	A8I2L4	Predicted protein	C
XP_001699867	A8I2L8	Predicted protein	O
XP_001699868	A8I2L9	Predicted protein	O
XP_001699642	A8I2M6	Predicted protein
XP_001699643	A8I2N3	Axonemal inner arm dynein I1/f subunit	O
XP_001699874	A8I2N9	Transcription initiation factor	O
XP_001699875	A8I2P1	Predicted protein	C
XP_001699644	A8I2P2	Predicted protein	C
XP_001699876	A8I2Q2	Predicted protein	O
XP_001699877	A8I2Q6	Predicted protein	O
XP_001699879	A8I2Q9	Fructose-bisphosphate aldolase	C
XP_001699880	A8I2R1	Predicted protein	M
XP_001699882	A8I2R5	Predicted protein	C
XP_001699883	A8I2S1	Predicted protein	O
XP_001699884	A8I2S6	Amino acid transporter	O
XP_001699654	A8I2T0	Ribosomal protein L27a	O
XP_001699885	A8I2T2	Predicted protein	O
XP_001699886	A8I2T6	Intramembrane metalloprotease	O
XP_001699657	A8I2U0	Predicted protein	O
XP_001699887	A8I2U2	Predicted protein	M
XP_001699658	A8I2U5	Predicted protein	O
XP_001699890	A8I2U9	Radial spoke protein 12	O
XP_001699660	A8I2V3	2-cys peroxiredoxin	O
XP_001699891	A8I2V7	Predicted protein	C
XP_001699662	A8I2V9	Lipoyl synthase, chloroplastic	C
XP_001699664	A8I2W2	Naphthoate synthase	O
XP_001699892	A8I2W4	Predicted protein	O
XP_001699893	A8I2X0	Predicted protein	O
XP_001699667	A8I2X2	Predicted protein	O
XP_001699894	A8I2X4	Predicted protein	C
XP_001699895	A8I2X5	Predicted protein	O
XP_001699668	A8I2X7	Porphobilinogen deaminase	C
XP_001699896	A8I2X9	Predicted protein	O
XP_001699669	A8I2Y1	Predicted protein	O
XP_001699670	A8I2Y2	Predicted protein	O
XP_001699672	A8I2Y8	Predicted protein	C
XP_001699898	A8I2Z2	Predicted protein	O
XP_001699900	A8I2Z6	Flagellar/basal body protein, PACRG-like protein	O
XP_001699674	A8I2Z8	Predicted protein	O
XP_001699902	A8I305	Glutamine synthetase	O
XP_001699903	A8I307	Predicted protein
XP_001699677	A8I311	Predicted protein	O
XP_001699905	A8I313	Predicted protein	O
XP_001699906	A8I316	Predicted protein	M
XP_001699682	A8I325	Predicted protein	O
XP_001699909	A8I329	Predicted protein	O
XP_001699910	A8I331	Predicted protein	M
XP_001699912	A8I334	Serine/threonine protein kinase	O
XP_001699683	A8I335	Predicted protein	O
XP_001699913	A8I338	Predicted protein	O
XP_001699914	A8I341	Predicted protein	O
XP_001699687	A8I345	Flagellar associated protein	M
XP_001699688	A8I348	Predicted protein
XP_001699916	A8I351	Predicted protein	O
XP_001699917	A8I353	Predicted protein
XP_001699689	A8I356	Amino acid transporter	O
XP_001699918	A8I358	Predicted protein	O
XP_001699690	A8I363	Predicted protein	C
XP_001699920	A8I365	Predicted protein	M
XP_001699691	A8I368	Protein kinase-like protein	C
XP_001699692	A8I369	Predicted protein	O
XP_001699921	A8I372	Predicted protein	O
XP_001699922	A8I375	Predicted protein	O
XP_001699923	A8I382	Rhodanese-like protein	C
XP_001699695	A8I388	Predicted protein	C
XP_001699925	A8I390	Predicted protein	O
XP_001699696	A8I392	Predicted protein	O
XP_001699697	A8I395	Predicted protein	M
XP_001699926	A8I397	Exostosin-like glycosyltransferase	O
XP_001699700	A8I3A6	Predicted protein
XP_001699928	A8I3B1	Predicted protein	O
XP_001699702	A8I3B6	Predicted protein	O
XP_001699929	A8I3B9	Predicted protein	M
XP_001699932	A8I3C6	Chlorophyll a-b binding protein	C
XP_001699703	A8I3C9	Predicted protein	C
XP_001699933	A8I3D3	Predicted protein	O
XP_001699704	A8I3D5	DegP-type protease	M
XP_001699934	A8I3E2	Predicted protein	O
XP_001699935	A8I3E4	Predicted protein	O
XP_001699706	A8I3E7	Predicted protein	M
XP_001699937	A8I3F2	DnaJ-like protein	O
XP_001699707	A8I3F9	Oligoendopeptidase	M
XP_001699939	A8I3G2	Squamosa promoter binding protein	M
XP_001699940	A8I3G4	Predicted protein	O
XP_001699942	A8I3H0	Predicted protein	O
XP_001699710	A8I3I6	FAD-dependent oxidoreductase	C
XP_001699945	A8I3I9	Predicted protein	O
XP_001699946	A8I3J2	Gamete-specific transcription factor	O
XP_001699711	A8I3J5	Inositol monophosphatase	C
XP_001699712	A8I3J7	Homoserine dehydrogenase	C
XP_001699947	A8I3K0	Predicted protein	O
XP_001699948	A8I3K3	Predicted protein	O
XP_001699713	A8I3K5	Predicted protein	M
XP_001699714	A8I3L1	Predicted protein	C
XP_001699950	A8I3M0	Predicted protein	O
XP_001699717	A8I3M2	Predicted protein	O
XP_001699718	A8I3M4	Plastid ribosomal protein L17	C
XP_001699951	A8I3M7	Predicted protein	M
XP_001699952	A8I3N0	DnaJ-like protein	M
XP_001699719	A8I3N3	Predicted protein	O
XP_001699721	A8I3N8	Predicted protein	C
XP_001699722	A8I3P1	Predicted protein	O
XP_001699723	A8I3P4	Amino acid carrier 3	O
XP_001699724	A8I3P7	Predicted protein	O
XP_001699725	A8I3Q0	Flagellar associated protein, transcriptional coactivator-like protein	O
XP_001699953	A8I3Q3	Dolichyl-diphosphooligosaccharide--protein glycosyltransferase subunit DAD1	O
XP_001699954	A8I3Q9	Predicted protein	C
XP_001699727	A8I3R2	Predicted protein	O
XP_001699955	A8I3R5	Predicted protein	C
XP_001699729	A8I3S1	Predicted protein	M
XP_001699730	A8I3S3	Predicted protein	O
XP_001699956	A8I3S5	Predicted protein	O
XP_001699731	A8I3T1	Predicted protein	O
XP_001699958	A8I3T3	Cytokinesis-related protein	C
XP_001699733	A8I3U3	Predicted protein	M
XP_001699734	A8I3U5	Predicted protein	O
XP_001699735	A8I3U7	Predicted protein	O
XP_001699960	A8I3V0	Predicted protein	O
XP_001699736	A8I3V3	ATP-sulfurylase	M
XP_001699737	A8I3V6	Predicted protein	O
XP_001699961	A8I3V9	Dynein heavy chain 4	O
XP_001699738	A8I3W3	Dihydrodipicolinate synthase	C
XP_001699739	A8I3W6	Predicted protein	C
XP_001699740	A8I3W8	Predicted protein	O
XP_001699962	A8I3X1	Predicted protein	C
XP_001699742	A8I3X6	Dynein heavy chain 5	O
XP_001699963	A8I3Y0	Predicted protein	O
XP_001699964	A8I3Y3	Predicted protein	O
XP_001699743	A8I3Y6	Predicted protein	O
XP_001699965	A8I3Y8	Tetratricopeptide repeat protein, circadian expression	O
XP_001699966	A8I3Z2	Mitochondrial ribosomal protein S9	C
XP_001699745	A8I3Z5	Predicted protein	M
XP_001699967	A8I3Z7	Predicted protein	O
XP_001699746	A8I403	Ribosomal protein S19	O
XP_001699747	A8I406	Predicted protein	O
XP_001699969	A8I408	MutT/NUDIX hydrolase	O
XP_001699748	A8I412	Lecithin:cholesterol acyltransferase	O
XP_001699970	A8I415	Vanadium-dependent haloperoxidase-like protein	O
XP_001699972	A8I422	Predicted protein	O
XP_001699973	A8I424	Plastidic phosphate translocator-like protein	O
XP_001699749	A8I427	Peptidyl-prolyl cis-trans isomerase	O
XP_001699751	A8I433	Predicted protein	O
XP_001699974	A8I436	Predicted protein	C
XP_001699752	A8I439	Flagellar associated protein	O
XP_001699975	A8I443	Predicted protein	O
XP_001699753	A8I449	Predicted protein	O
XP_001699754	A8I450	Predicted protein	C
XP_001699977	A8I453	Eyespot assembly protein, ABC1 kinase family	C
XP_001699756	A8I459	Acetylornithine deacetylase	O
XP_001699978	A8I462	Predicted protein	O
XP_001699758	A8I471	Flagellar associated protein	O
XP_001699982	A8I478	Predicted protein	O
XP_001699759	A8I481	Lysine decarboxylase	O
XP_001699983	A8I484	Predicted protein	O
XP_001699760	A8I486	Predicted protein	O
XP_001699984	A8I487	Predicted protein	O
XP_001699762	A8I493	Predicted protein	M
XP_001699763	A8I495	Obg-like ATPase 1	O
XP_001699764	A8I498	Predicted protein	C
XP_001699765	A8I4A3	Predicted protein	O
XP_001699986	A8I4A5	Squamosa promoter binding protein	O
XP_001699766	A8I4A8	Predicted protein	O
XP_001699768	A8I4B4	Chloroplast DnaJ-like protein	C
XP_001699769	A8I4B6	Predicted protein	O
XP_001699770	A8I4C2	Protein disulfide isomerase	O
XP_001699771	A8I4C6	Predicted protein	M
XP_001699989	A8I4E6	Predicted protein	O
XP_001699777	A8I4E9	Flagellar associated protein	O
XP_001699991	A8I4F6	Imidazoleglycerol-phosphate dehydratase	C
XP_001699779	A8I4G2	Predicted protein	M
XP_001699992	A8I4G5	Predicted protein	O
XP_001699993	A8I4G8	Predicted protein	O
XP_001699994	A8I4H0	Predicted protein	M
XP_001699780	A8I4H3	Predicted protein	O
XP_001699781	A8I4H4	Eukaryotic initiation factor	O
XP_001699995	A8I4H7	Predicted protein	O
XP_001699784	A8I4I5	Predicted protein	O
XP_001699785	A8I4I7	Predicted protein	O
XP_001699997	A8I4J5	Predicted protein	M
XP_001699787	A8I4J6	Predicted protein	O
XP_001699998	A8I4J9	Putative uncharacterized protein	O
XP_001699999	A8I4K8	Predicted protein	M
XP_001699791	A8I4L4	DNA-directed RNA polymerase II, 16.5 kDa polypeptide	O
XP_001700001	A8I4L7	Predicted protein	O
XP_001699792	A8I4L9	Predicted protein	O
XP_001700003	A8I4M4	Predicted protein	M
XP_001700004	A8I4M6	Predicted protein	O
XP_001700005	A8I4M9	Predicted protein	O
XP_001699794	A8I4N7	DNA-directed RNA polymerase subunit	O
XP_001699795	A8I4N9	Autophagy-related protein 3	O
XP_001699797	A8I4P5	Ribosomal protein S3	O
XP_001700007	A8I4P7	Predicted protein	O
XP_001700008	A8I4Q0	Predicted protein	M
XP_001699798	A8I4Q2	Predicted protein	O
XP_001699799	A8I4Q5	Predicted protein
XP_001700009	A8I4Q7	Small ARF-related GTPase	O
XP_001699802	A8I4R4	Predicted protein	O
XP_001700010	A8I4R7	Putative uncharacterized protein	C
XP_001699803	A8I4S0	Putative uncharacterized protein	M
XP_001700011	A8I4S2	Predicted protein	O
XP_001699804	A8I4S5	Predicted protein	M
XP_001699805	A8I4S8	Mg2+ transporter protein, CorA-like protein	O
XP_001699806	A8I4S9	Clathrin heavy chain	O
XP_001699807	A8I4T2	Ribosomal protein	O
XP_001700013	A8I4T7	Predicted protein	O
XP_001700015	A8I4U7	Predicted protein	M
XP_001699810	A8I4V0	Predicted protein	O
XP_001700016	A8I4V3	Predicted protein	O
XP_001699812	A8I4V9	Predicted protein	O
XP_001699814	A8I4W8	Predicted protein
XP_001699815	A8I4X1	Predicted protein	O
XP_001700019	A8I4X5	Qb+c-SNARE protein, SNAP25-family	O
XP_001700020	A8I4Y3	Predicted protein	C
XP_001699819	A8I4Y6	Replication protein A 30 kDa subunit	O
XP_001699820	A8I4Y7	Predicted protein	O
XP_001700021	A8I4Z6	Predicted protein	O
XP_001699823	A8I4Z9	Predicted protein	O
XP_001700023	A8I503	Predicted protein	O
XP_001699824	A8I506	Exostosin-like glycosyltransferase	O
XP_001700726	A8I514	Putative uncharacterized protein	O
XP_001700898	A8I517	Acylaminoacyl-peptidase	O
XP_001700899	A8I520	Mitochondrial pyruvate dehydrogenase kinase	M
XP_001700901	A8I528	Voltage-dependent anion-selective channel protein	O
XP_001700902	A8I531	Magnesium chelatase subunit D	C
XP_001700904	A8I539	Predicted protein	O
XP_001700727	A8I542	Calcium-transporting ATPase, endoplasmic reticulum-type	O
XP_001700905	A8I547	Thylakoid membrane protein	C
XP_001700728	A8I550	Radial spoke protein 4	O
XP_001700729	A8I554	Radial spoke protein 6	O
XP_001700906	A8I557	Predicted protein	O
XP_001700730	A8I563	Predicted protein	O
XP_001700731	A8I567	Predicted protein	O
XP_001700907	A8I573	Predicted protein	M
XP_001700908	A8I584	Predicted protein	O
XP_001700909	A8I586	Carbonic anhydrase 9	O
XP_001700911	A8I594	Putative uncharacterized protein	O
XP_001700735	A8I596	Glyoxal or galactose oxidase	O
XP_001700736	A8I5A0	Predicted protein	C
XP_001700912	A8I5A3	Predicted protein	C
XP_001700737	A8I5A5	Predicted protein	O
XP_001700738	A8I5A8	Predicted protein	M
XP_001700739	A8I5B2	Predicted protein	C
XP_001700913	A8I5B4	Predicted protein	C
XP_001700740	A8I5B7	Predicted protein	M
XP_001700741	A8I5C3	Dynein heavy chain 6	O
XP_001700742	A8I5C7	Predicted protein	O
XP_001700915	A8I5D0	Predicted protein	O
XP_001700743	A8I5D3	Predicted protein	O
XP_001700916	A8I5D5	Predicted protein	M
XP_001700917	A8I5D8	Predicted protein	O
XP_001700744	A8I5E0	Predicted protein	O
XP_001700919	A8I5E5	Protein with predicted nucleoside-diphosphate-sugar epimerase activity	O
XP_001700745	A8I5E8	Ran-binding protein Mog1	O
XP_001700921	A8I5F7	Translocon-associated protein beta	O
XP_001700747	A8I5G0	Predicted protein	C
XP_001700922	A8I5G5	Predicted protein	O
XP_001700749	A8I5G8	Predicted protein	M
XP_001700923	A8I5H0	Predicted protein	O
XP_001700924	A8I5H3	Rhomboid-like protease	O
XP_001700925	A8I5I0	Flagellar associated protein	M
XP_001700751	A8I5I7	Flagellar associated protein	O
XP_001700929	A8I5J5	Predicted protein	O
XP_001700930	A8I5J8	Branched-chain-amino-acid aminotransferase	C
XP_001700931	A8I5K1	Dynamin-related GTPase	O
XP_001700752	A8I5K6	Predicted protein	O
XP_001700753	A8I5L2	Predicted protein	O
XP_001700934	A8I5L5	Predicted protein	O
XP_001700755	A8I5M0	Predicted protein	C
XP_001700756	A8I5M5	L-amino-acid oxidase	O
XP_001700936	A8I5N0	Predicted protein	O
XP_001700759	A8I5N5	Tetrapyrrole-binding protein	C
XP_001700760	A8I5N8	Blue copper protein	C
XP_001700761	A8I5P1	Predicted protein	O
XP_001700937	A8I5P3	Putative uncharacterized protein	O
XP_001700938	A8I5Q4	Predicted protein
XP_001700939	A8I5Q6	Predicted protein	C
XP_001700940	A8I5Q9	Predicted protein	O
XP_001700941	A8I5R4	Predicted protein	O
XP_001700766	A8I5R9	Cysteine endopeptidase	O
XP_001700943	A8I5S5	Predicted protein	M
XP_001700944	A8I5T1	Predicted protein	C
XP_001700945	A8I5T2	Predicted protein	O
XP_001700946	A8I5T8	Predicted protein	O
XP_001700772	A8I5V4	Predicted protein	O
XP_001700949	A8I5V6	Predicted protein	C
XP_001700773	A8I5V9	Predicted protein	O
XP_001700774	A8I5W8	Predicted protein	C
XP_001700953	A8I5X1	DNA primase	O
XP_001700775	A8I5X4	Diacylglycerol kinase	O
XP_001700954	A8I5X7	Mitochondrial carrier protein	O
XP_001700776	A8I5X9	Predicted protein	O
XP_001700955	A8I5Y2	Predicted protein	O
XP_001700777	A8I5Y4	Predicted protein	O
XP_001700956	A8I5Y6	Predicted protein	C
XP_001700958	A8I5Z6	Predicted protein	O
XP_001700960	A8I607	Predicted protein	C
XP_001700961	A8I612	Predicted protein	O
XP_001700965	A8I629	Non-discriminatory gln-glu-trna synthetase	C
XP_001700967	A8I635	Predicted protein	O
XP_001700968	A8I637	Putative uncharacterized protein	O
XP_001700785	A8I640	Predicted protein	O
XP_001700970	A8I645	Predicted protein	O
XP_001700786	A8I647	Zeta-carotene desaturase	C
XP_001700971	A8I650	Predicted protein	C
XP_001700787	A8I654	Predicted protein	O
XP_001700973	A8I657	Predicted protein	O
XP_001700790	A8I668	Ribose-5 phosphate isomerase-related protein	C
XP_001700975	A8I670	Chloroplast RecA recombination protein	C
XP_001700976	A8I673	Predicted protein	M
XP_001700791	A8I678	Predicted protein	O
XP_001700978	A8I683	Gamma-glutamyl hydrolase	O
XP_001700979	A8I686	Rubredoxin	C
XP_001700793	A8I688	Predicted protein	O
XP_001700980	A8I691	Predicted protein of CSG family	O
XP_001700981	A8I693	Predicted protein of CSG family	O
XP_001700794	A8I699	NO synthase-like protein	M
XP_001700795	A8I6A1	Predicted protein of CSG family	O
XP_001700796	A8I6A4	Predicted protein of CSG family	O
XP_001700983	A8I6A5	Predicted protein	O
XP_001700984	A8I6B1	Predicted protein	O
XP_001700985	A8I6B6	Peptidyl-prolyl cis-trans isomerase	C
XP_001700799	A8I6B9	Predicted protein	C
XP_001700800	A8I6C1	Predicted protein	O
XP_001700986	A8I6C4	Predicted protein	O
XP_001700987	A8I6C7	Cmp24/gp25L/p24 family protein	O
XP_001700801	A8I6C8	Predicted protein	O
XP_001700802	A8I6D1	Predicted protein	M
XP_001700804	A8I6D9	Predicted protein	O
XP_001700805	A8I6E0	Predicted protein	O
XP_001700989	A8I6E2	Predicted protein of CSG family	O
XP_001700806	A8I6E5	Predicted protein	O
XP_001700807	A8I6E7	Predicted protein	O
XP_001700990	A8I6F0	MAP kinase phosphatase 5	O
XP_001700991	A8I6F3	Predicted protein	O
XP_001700808	A8I6F5	Predicted protein	O
XP_001700992	A8I6G0	Predicted protein	M
XP_001700994	A8I6G8	Predicted protein	O
XP_001700811	A8I6H0	Predicted protein	C
XP_001700813	A8I6H4	U2 snRNA-like protein	M
XP_001700814	A8I6H7	Predicted protein	O
XP_001700995	A8I6H9	Ubiquitin fusion protein	M
XP_001700815	A8I6I2	Predicted protein	O
XP_001700816	A8I6I3	Predicted protein	O
XP_001700996	A8I6I6	Predicted protein	O
XP_001700999	A8I6J4	Predicted protein	O
XP_001701000	A8I6J9	Predicted protein	M
XP_001701001	A8I6K4	Predicted protein	C
XP_001701002	A8I6K6	Predicted protein	C
XP_001701003	A8I6K8	Predicted protein	O
XP_001701005	A8I6L3	Predicted protein	O
XP_001701007	A8I6L8	Flagellar/basal body protein	O
XP_001700819	A8I6M1	Predicted protein	O
XP_001700820	A8I6M3	Predicted protein
XP_001700821	A8I6M6	Predicted protein	O
XP_001700823	A8I6N1	Predicted protein	O
XP_001701008	A8I6N2	Histone methyltransferase	O
XP_001701011	A8I6P0	Predicted protein	O
XP_001700824	A8I6P4	Predicted protein	O
XP_001700825	A8I6P7	Predicted protein	C
XP_001700826	A8I6Q2	Predicted protein	O
XP_001700827	A8I6Q7	Heat shock protein 22H	O
XP_001701014	A8I6R0	Amine oxidase family protein	O
XP_001700829	A8I6R4	Phosphoribosylformylglycinamidine cyclo-ligase	C
XP_001701015	A8I6R6	Heat shock protein 22A	O
XP_001700830	A8I6S0	Heat shock protein 22B	O
XP_001701016	A8I6S3	DnaJ-like protein	O
XP_001701017	A8I6S6	Predicted protein	M
XP_001700831	A8I6T1	Predicted protein	O
XP_001700832	A8I6T4	Predicted protein	O
XP_001700833	A8I6T5	R1 protein, alpha-glucan water dikinase	M
XP_001701019	A8I6T9	Predicted protein	O
XP_001701020	A8I6U3	Predicted protein	O
XP_001700835	A8I6U8	Predicted protein	M
XP_001700836	A8I6V0	Predicted protein	C
XP_001700838	A8I6W6	Predicted protein	O
XP_001701026	A8I6W9	3'-5' exonuclease component of the exosome	O
XP_001701027	A8I6Y0	ER DnaJ-like protein 1	O
XP_001701028	A8I6Y3	Predicted protein	O
XP_001700842	A8I6Y6	Predicted protein	C
XP_001701029	A8I6Y7	Predicted protein	O
XP_001700843	A8I6Z0	Chloroplast DnaJ-like protein	C
XP_001701030	A8I6Z3	Predicted protein	C
XP_001700844	A8I6Z9	Predicted protein	O
XP_001701033	A8I705	Predicted protein	C
XP_001701034	A8I715	Predicted protein	O
XP_001700848	A8I718	Predicted protein	O
XP_001701035	A8I720	Predicted protein	M
XP_001700850	A8I728	Predicted protein	O
XP_001701037	A8I730	Predicted protein	O
XP_001701038	A8I733	Guanylate cyclase	O
XP_001700851	A8I738	Predicted protein	O
XP_001701041	A8I748	Flagellar associated protein	O
XP_001701044	A8I759	Predicted protein	O
XP_001701048	A8I773	Predicted protein	O
XP_001700856	A8I775	Predicted protein	O
XP_001701049	A8I777	Predicted protein	C
XP_001701052	A8I788	Ubiquitin fusion protein	O
XP_001700858	A8I790	Predicted protein	O
XP_001700859	A8I793	DNA-directed RNA polymerase	O
XP_001700861	A8I7A3	Predicted protein	O
XP_001701055	A8I7A5	Histone-lysine N-methyltransferase	O
XP_001700862	A8I7A8	Mitochondrial ribosomal protein L19	M
XP_001700864	A8I7B3	Predicted protein	M
XP_001700865	A8I7B6	Predicted protein	O
XP_001701056	A8I7B8	Predicted protein	C
XP_001701057	A8I7C1	Predicted protein	O
XP_001700866	A8I7C5	ATP-NAD kinase	C
XP_001700868	A8I7D1	Presenilin enhancer 2	O
XP_001701059	A8I7D3	Serine/threonine protein kinase 7	O
XP_001701060	A8I7D6	Predicted protein	O
XP_001700869	A8I7D9	Predicted protein	M
XP_001701061	A8I7E2	Predicted protein	M
XP_001700872	A8I7F2	Predicted protein	C
XP_001701063	A8I7F4	Predicted protein	C
XP_001700873	A8I7F7	Predicted protein	O
XP_001700876	A8I7G4	Predicted protein	O
XP_001700877	A8I7H0	Ubiquitin ligase SCF complex subunit cullin	O
XP_001701065	A8I7H3	Predicted protein	O
XP_001700878	A8I7H6	Predicted protein	O
XP_001700880	A8I7I0	Predicted protein	O
XP_001700881	A8I7I3	Predicted protein	O
XP_001700882	A8I7I5	Predicted protein	O
XP_001701066	A8I7I8	Predicted protein	O
XP_001701067	A8I7J0	Subunit of the ESCRT-III complex	O
XP_001700883	A8I7J3	Predicted protein	O
XP_001700884	A8I7J5	Predicted protein	O
XP_001700885	A8I7J8	Sigma2-Adaptin	O
XP_001700886	A8I7K0	Predicted protein	O
XP_001700887	A8I7K3	Predicted protein	O
XP_001701068	A8I7K6	Heme peroxidase-related protein	O
XP_001700888	A8I7K9	Predicted protein	O
XP_001700889	A8I7L0	Predicted protein	M
XP_001701069	A8I7L3	Cytochrome P450, CYP85 clan	O
XP_001700890	A8I7L6	Exostosin-like glycosyltransferase	O
XP_001701070	A8I7L9	Predicted protein	O
[truncated: 7,421 more rows]
